# Supplementary material for: Discovery of the First Highly Selective 1,4-dihydropyrido[3,4‑b]pyrazin-3(2H)-one MKK4 Inhibitor
Source: J Med Chem. 2025 Jul 11;68(14):14782–805. doi: 10.1021/acs.jmedchem.5c00919 (PMC12305495; doi:10.1021/acs.jmedchem.5c00919)
Supplement: Supplementary file 2 [file jm5c00919_si_002.csv]

Compound_ID	SMILES	IC50 MKK4 [nM]	IC50 RSK4 [nM]	IC50 NLK [nM]	IC50 PLK2 [nM]
10	FC1=CC(NC2=NC(N(CCC(C)C)C(C)C(N3C)=O)=C3C=N2)=CC(F)=C1O	707 ±50.3	42 ±3	n.d.	n.d.
11	CC(C)CCN(C(C)C(N1C)=O)C2=C1C=NC(NC3=CC=CC=C3)=N2	33,450 ±9,380	n.d.	n.d.	n.d.
12	CC(C)CCN(C(C)C(N1C)=O)C2=C1C=NC(NC3=CC=C(O)C=C3)=N2	58,915 ±41,085	n.d.	n.d.	n.d.
13	CC(C)CCN(C(C)C(N1C)=O)C2=C1C=NC(NC3=CC(F)=CC(F)=C3)=N2	>100,000	n.d.	n.d.	n.d.
14	O=C(N1C)C(C)N(CCC(C)C)C2=C1C=NC(NC3=CC=C(O)C(F)=C3)=N2	2,145 ±274	n.d.	n.d.	n.d.
15	CC(C)CCN(C(C)C(N1C)=O)C2=C1C=NC(NC3=CC=C(C(O)=O)C=C3)=N2	2792 ±1,905	n.d.	n.d.	n.d.
16	O=C(N1C)C(C)N(CCC(C)C)C2=C1C=NC(NC3=C(F)C(F)=C(O)C(F)=C3F)=N2	73 ± 7.8	n.d.	n.d.	n.d.
17	O=C(N1C)C(C)N(CCC(C)C)C2=C1C=NC(NCC3=CC(F)=C(O)C(F)=C3)=N2	11,005 ±965	n.d.	n.d.	n.d.
18	CC(C)CCN(C(C)C(N1C)=O)C2=C1C=NC(NC3=CC(F)=C(O)C(F)=C3)=C2	390 ±0.5	n.d.	n.d.	n.d.
19	CC(C)CCN(C(C)C(N1C)=O)C2=C1C=CC(NC3=CC(F)=C(O)C(F)=C3)=N2	>100,000	n.d.	n.d.	n.d.
20	O=C(N1C)CN(CCC(C)C)C2=C1C=NC(NC3=CC(F)=C(O)C(F)=C3)=N2	53 ±0.3	12 ±0.6	n.d.	n.d.
21	CC(C)CCN(C(C)C(N1CC)=O)C2=C1C=NC(NC3=CC(F)=C(O)C(F)=C3)=N2	9,535 ±336	n.d.	n.d.	n.d.
22	FC1=CC(NC2=NC(N(CCC(C)C)C(C)CN3C)=C3C=N2)=CC(F)=C1O	669 ±29.6	n.d.	n.d.	n.d.
23	CN(C1=C(N(C2CCCCC2)C3)N=C(NC4=CC(F)=C(O)C(F)=C4)N=C1)C3=O	45 ±0.9	3 ±0	n.d.	n.d.
24	CN(C1=C(N(C2=CC=CC=C2)C3)N=C(NC4=CC(F)=C(O)C(F)=C4)N=C1)C3=O	189 ±8.1	41 ±5.9	n.d.	n.d.
25	FC1=C(O)C(F)=CC(NC2=CC(N(C)CC(N3C)=O)=C3C=N2)=C1	1,603 ±139	2,713 ±67.5	n.d.	n.d.
26	CCCN(CC(N1C)=O)C2=C1C=NC(NC3=CC(F)=C(O)C(F)=C3)=C2	2426 ±1	738 ±98.0	n.d.	n.d.
27	FC1=C(C(F)=CC(NC2=CC(N(C(C)C)C3)=C(C=N2)N(C)C3=O)=C1)O	12,230 ±250	3,991 ±413.5	n.d.	n.d.
28	FC1=CC(NC2=CC(N(C3CC3)CC(N4C)=O)=C4C=N2)=CC(F)=C1O	99 ±4.7	400 ±51.9	n.d.	n.d.
29	FC1=CC(NC2=CC(N(CC3CC3)CC(N4C)=O)=C4C=N2)=CC(F)=C1O	641 ±56	305 ±18.9	n.d.	n.d.
30	CC(C)CN(C1=C2C=NC(NC3=CC(F)=C(C(F)=C3)O)=C1)CC(N2C)=O	778 ±10.6	131 ±5.1	n.d.	n.d.
31	FC1=CC(NC2=CC(N(C3CCC3)CC(N4C)=O)=C4C=N2)=CC(F)=C1O	524 ±109	261 ±8.4	n.d.	n.d.
32	FC1=C(O)C(F)=CC(NC2=CC(N(CC(N3C)=O)C4CCCC4)=C3C=N2)=C1	672 ±62.7	85 ±0.5	n.d.	n.d.
33	CN(C1=C(N([C@H]2CC[C@@H](C)CC2)C3)C=C(NC4=CC(F)=C(O)C(F)=C4)N=C1)C3=O	1,190 ±89.5	17 ±0.4	n.d.	n.d.
34	FC1=C(O)C(F)=CC(NC2=CC(N(CC3=O)CC4CCCCC4)=C(N3C)C=N2)=C1	1,423 ±86.5	23 ±0.4	n.d.	n.d.
35	FC1=CC(NC2=CC(N(C3CCCCCC3)CC(N4C)=O)=C4C=N2)=CC(F)=C1O	195 ±17.5	11 ±2.3	n.d.	n.d.
36	CN(C1=C(N(C2CCCCC2)C3)C=C(NC4=CC(F)=C(C(O)=O)C(F)=C4)N=C1)C3=O	1,174 ±18.5	11.659 ±1,742	n.d.	n.d.
37	CN(C1=C(N(C2CCCCC2)C3)C=C(NC4=C(F)C(F)=C(O)C(F)=C4F)N=C1)C3=O	37 ±1.5	84 ±8.4	n.d.	n.d.
38	OC(C(F)=C1)=C(C#N)C=C1NC2=CC(N(C3CCCCC3)CC(N4C)=O)=C4C=N2	268 ±28.8	1802 ±71.5	n.d.	n.d.
39	FC1=CC(NC2=CC(N(C3CC3)CC(N4C)=O)=C4C=N2)=CC(C#N)=C1O	78 ±5.1	2,920 ±690	977 ±62	1544 ±272
40	OC(C=C1)=C(C#N)C=C1NC2=CC(N(C3CC3)CC(N4C)=O)=C4C=N2	98 ±6.8	1,372 ±348	n.d.	n.d.
41	OC(C(F)=C1)=C(C(F)(F)F)C=C1NC2=CC(N(C3CC3)CC(N4C)=O)=C4C=N2	35 ±0.1	957 ±76.7	n.d.	n.d.
42	FC1=CC(NC2=CC(N(C3CC3)CC(N4C)=O)=C4C=N2)=CC(C(OC)=O)=C1O	73 ±5.0	1,930 ±184	n.d.	n.d.
43	ClC1=C(O)C(Cl)=CC(NC2=CC(N(C3CC3)CC(N4C)=O)=C4C=N2)=C1	72 ±5.4	750 ±4.4	n.d.	n.d.
44	OC(C=C1F)=CC(F)=C1NC2=CC(N(C3CC3)CC(N4C)=O)=C4C=N2	244 ±6.6	924 45.9	n.d.	n.d.
45	OC(C(Cl)=C1)=C(C#N)C=C1NC2=CC(N(C3CC3)CC(N4C)=O)=C4C=N2	22 ±4.1	1,033 ±162	609 ±41	552 ±64
46	CN(C1=C(N(C2CC2)C3)C=C(NC4=CC(C(F)(F)F)=C(O)C(C(F)(F)F)=C4)N=C1)C3=O	118 ±17.9	916 ±11.6	n.d.	n.d.
