# Supplementary material for: Discovery of the First Highly Selective 1,4-dihydropyrido[3,4‑b]pyrazin-3(2H)-one MKK4 Inhibitor
Source: J Med Chem. 2025 Jul 11;68(14):14782–805. doi: 10.1021/acs.jmedchem.5c00919 (PMC12305495; doi:10.1021/acs.jmedchem.5c00919)
Supplement: Supplementary file 3 [file jm5c00919_si_003.pdb]

MODEL        1
ATOM      1  N   GLN A  28      -0.279  -2.492  46.093  1.00 30.00           N1+
ATOM      2  CA  GLN A  28      -0.553  -1.582  47.212  1.00 30.00           C  
ATOM      3  C   GLN A  28      -1.320  -0.307  46.806  1.00 30.00           C  
ATOM      4  O   GLN A  28      -2.008   0.257  47.655  1.00 30.00           O  
ATOM      5  CB  GLN A  28       0.757  -1.221  47.906  1.00 30.00           C  
ATOM      6  CG  GLN A  28       1.648  -0.061  47.361  1.00110.00           C  
ATOM      7  CD  GLN A  28       2.134  -0.171  45.910  1.00110.00           C  
ATOM      8  NE2 GLN A  28       3.178   0.561  45.557  1.00110.00           N  
ATOM      9  OE1 GLN A  28       1.567  -0.900  45.099  1.00110.00           O  
ATOM     10  HA  GLN A  28      -1.185  -2.135  47.909  1.00110.00           H  
ATOM     11  HB2 GLN A  28       0.504  -0.950  48.932  1.00110.00           H  
ATOM     12  HB3 GLN A  28       1.374  -2.115  48.009  1.00110.00           H  
ATOM     13  HG2 GLN A  28       1.128   0.892  47.465  1.00110.00           H  
ATOM     14  HG3 GLN A  28       2.526   0.020  48.004  1.00110.00           H  
ATOM     15 HE21 GLN A  28       3.509   0.528  44.605  1.00110.00           H  
ATOM     16 HE22 GLN A  28       3.625   1.179  46.218  1.00110.00           H  
ATOM     17  H1  GLN A  28       0.064  -3.374  46.427  1.00110.00           H  
ATOM     18  H2  GLN A  28      -1.120  -2.624  45.556  1.00110.00           H  
ATOM     19  H3  GLN A  28       0.435  -2.045  45.517  1.00110.00           H  
ATOM     20  N   HIS A  29      -1.201   0.110  45.533  1.00 30.00           N  
ATOM     21  CA  HIS A  29      -1.969   1.205  44.940  1.00 30.00           C  
ATOM     22  C   HIS A  29      -3.371   0.727  44.534  1.00 30.00           C  
ATOM     23  O   HIS A  29      -3.516  -0.388  44.030  1.00 30.00           O  
ATOM     24  CB  HIS A  29      -1.211   1.743  43.730  1.00 30.00           C  
ATOM     25  CG  HIS A  29      -0.069   2.683  44.048  1.00110.00           C  
ATOM     26  CD2 HIS A  29       0.408   3.197  45.237  1.00110.00           C  
ATOM     27  ND1 HIS A  29       0.724   3.249  43.063  1.00110.00           N  
ATOM     28  CE1 HIS A  29       1.605   4.051  43.667  1.00110.00           C  
ATOM     29  NE2 HIS A  29       1.468   4.071  44.988  1.00110.00           N  
ATOM     30  H   HIS A  29      -0.531  -0.332  44.920  1.00110.00           H  
ATOM     31  HA  HIS A  29      -2.090   2.005  45.674  1.00110.00           H  
ATOM     32  HB2 HIS A  29      -0.842   0.924  43.111  1.00110.00           H  
ATOM     33  HB3 HIS A  29      -1.892   2.307  43.093  1.00110.00           H  
ATOM     34  HD1 HIS A  29       0.656   3.093  42.068  1.00110.00           H  
ATOM     35  HD2 HIS A  29       0.065   3.017  46.246  1.00110.00           H  
ATOM     36  HE1 HIS A  29       2.349   4.627  43.134  1.00110.00           H  
ATOM     37  N   TRP A  30      -4.369   1.595  44.751  1.00 30.00           N  
ATOM     38  CA  TRP A  30      -5.789   1.312  44.521  1.00 30.00           C  
ATOM     39  C   TRP A  30      -6.536   2.630  44.194  1.00 30.00           C  
ATOM     40  O   TRP A  30      -5.956   3.699  44.402  1.00 30.00           O  
ATOM     41  CB  TRP A  30      -6.402   0.487  45.648  1.00 30.00           C  
ATOM     42  CG  TRP A  30      -7.806  -0.004  45.492  1.00110.00           C  
ATOM     43  CD1 TRP A  30      -8.283  -0.707  44.441  1.00110.00           C  
ATOM     44  CD2 TRP A  30      -8.926   0.149  46.416  1.00110.00           C  
ATOM     45  CE2 TRP A  30     -10.073  -0.480  45.845  1.00110.00           C  
ATOM     46  CE3 TRP A  30      -9.091   0.743  47.690  1.00110.00           C  
ATOM     47  NE1 TRP A  30      -9.614  -0.992  44.652  1.00110.00           N  
ATOM     48  CZ2 TRP A  30     -11.321  -0.500  46.489  1.00110.00           C  
ATOM     49  CZ3 TRP A  30     -10.336   0.725  48.351  1.00110.00           C  
ATOM     50  CH2 TRP A  30     -11.453   0.112  47.749  1.00110.00           C  
ATOM     51  H   TRP A  30      -4.161   2.527  45.084  1.00110.00           H  
ATOM     52  HA  TRP A  30      -5.862   0.734  43.603  1.00110.00           H  
ATOM     53  HB2 TRP A  30      -5.790  -0.399  45.819  1.00110.00           H  
ATOM     54  HB3 TRP A  30      -6.348   1.061  46.574  1.00110.00           H  
ATOM     55  HD1 TRP A  30      -7.697  -1.008  43.582  1.00110.00           H  
ATOM     56  HE1 TRP A  30     -10.148  -1.568  44.021  1.00110.00           H  
ATOM     57  HE3 TRP A  30      -8.244   1.211  48.169  1.00110.00           H  
ATOM     58  HZ2 TRP A  30     -12.171  -0.983  46.030  1.00110.00           H  
ATOM     59  HZ3 TRP A  30     -10.437   1.187  49.323  1.00110.00           H  
ATOM     60  HH2 TRP A  30     -12.406   0.102  48.259  1.00110.00           H  
ATOM     61  N   ASP A  31      -7.797   2.565  43.691  1.00 30.00           N  
ATOM     62  CA  ASP A  31      -8.552   3.775  43.295  1.00 30.00           C  
ATOM     63  C   ASP A  31      -8.860   4.778  44.424  1.00 30.00           C  
ATOM     64  O   ASP A  31      -8.965   5.971  44.143  1.00 30.00           O  
ATOM     65  CB  ASP A  31      -9.837   3.235  42.674  1.00 30.00           C  
ATOM     66  CG  ASP A  31      -9.573   2.359  41.454  1.00110.00           C  
ATOM     67  OD1 ASP A  31      -9.254   1.167  41.651  1.00110.00           O  
ATOM     68  OD2 ASP A  31      -9.739   2.869  40.329  1.00110.00           O1-
ATOM     69  H   ASP A  31      -8.208   1.665  43.472  1.00110.00           H  
ATOM     70  HA  ASP A  31      -7.977   4.305  42.532  1.00110.00           H  
ATOM     71  HB2 ASP A  31     -10.413   2.663  43.404  1.00110.00           H  
ATOM     72  HB3 ASP A  31     -10.477   4.066  42.370  1.00110.00           H  
ATOM     73  N   PHE A  32      -8.989   4.283  45.668  1.00 30.00           N  
ATOM     74  CA  PHE A  32      -9.318   5.067  46.862  1.00 30.00           C  
ATOM     75  C   PHE A  32      -8.180   5.967  47.393  1.00 30.00           C  
ATOM     76  O   PHE A  32      -8.452   6.798  48.259  1.00 30.00           O  
ATOM     77  CB  PHE A  32      -9.883   4.130  47.926  1.00 30.00           C  
ATOM     78  CG  PHE A  32     -10.676   4.768  49.055  1.00110.00           C  
ATOM     79  CD1 PHE A  32     -12.005   5.186  48.834  1.00110.00           C  
ATOM     80  CD2 PHE A  32     -10.097   4.930  50.331  1.00110.00           C  
ATOM     81  CE1 PHE A  32     -12.748   5.766  49.881  1.00110.00           C  
ATOM     82  CE2 PHE A  32     -10.839   5.511  51.377  1.00110.00           C  
ATOM     83  CZ  PHE A  32     -12.165   5.929  51.152  1.00110.00           C  
ATOM     84  H   PHE A  32      -8.897   3.283  45.766  1.00110.00           H  
ATOM     85  HA  PHE A  32     -10.122   5.747  46.572  1.00110.00           H  
ATOM     86  HB2 PHE A  32     -10.555   3.414  47.451  1.00110.00           H  
ATOM     87  HB3 PHE A  32      -9.074   3.539  48.356  1.00110.00           H  
ATOM     88  HD1 PHE A  32     -12.461   5.064  47.861  1.00110.00           H  
ATOM     89  HD2 PHE A  32      -9.077   4.620  50.512  1.00110.00           H  
ATOM     90  HE1 PHE A  32     -13.766   6.086  49.708  1.00110.00           H  
ATOM     91  HE2 PHE A  32     -10.390   5.639  52.352  1.00110.00           H  
ATOM     92  HZ  PHE A  32     -12.735   6.375  51.955  1.00110.00           H  
ATOM     93  N   THR A  33      -6.956   5.827  46.854  1.00 30.00           N  
ATOM     94  CA  THR A  33      -5.824   6.726  47.104  1.00 30.00           C  
ATOM     95  C   THR A  33      -5.785   7.954  46.170  1.00 30.00           C  
ATOM     96  O   THR A  33      -4.847   8.743  46.278  1.00 30.00           O  
ATOM     97  CB  THR A  33      -4.524   5.929  47.038  1.00 30.00           C  
ATOM     98  CG2 THR A  33      -4.450   4.779  48.055  1.00110.00           C  
ATOM     99  OG1 THR A  33      -4.228   5.402  45.750  1.00110.00           O  
ATOM    100  H   THR A  33      -6.861   5.160  46.104  1.00110.00           H  
ATOM    101  HA  THR A  33      -5.913   7.127  48.116  1.00110.00           H  
ATOM    102  HB  THR A  33      -3.702   6.605  47.222  1.00110.00           H  
ATOM    103  HG1 THR A  33      -4.956   4.886  45.407  1.00110.00           H  
ATOM    104 HG21 THR A  33      -3.464   4.313  48.048  1.00110.00           H  
ATOM    105 HG22 THR A  33      -4.635   5.140  49.067  1.00110.00           H  
ATOM    106 HG23 THR A  33      -5.183   4.000  47.844  1.00110.00           H  
ATOM    107  N   ALA A  34      -6.782   8.100  45.279  1.00 30.00           N  
ATOM    108  CA  ALA A  34      -6.881   9.175  44.293  1.00 30.00           C  
ATOM    109  C   ALA A  34      -8.254   9.851  44.415  1.00 30.00           C  
ATOM    110  O   ALA A  34      -9.275   9.176  44.283  1.00 30.00           O  
ATOM    111  CB  ALA A  34      -6.688   8.599  42.893  1.00 30.00           C  
ATOM    112  H   ALA A  34      -7.562   7.452  45.289  1.00110.00           H  
ATOM    113  HA  ALA A  34      -6.107   9.924  44.465  1.00110.00           H  
ATOM    114  HB1 ALA A  34      -6.770   9.372  42.132  1.00110.00           H  
ATOM    115  HB2 ALA A  34      -5.705   8.139  42.789  1.00110.00           H  
ATOM    116  HB3 ALA A  34      -7.436   7.837  42.666  1.00110.00           H  
ATOM    117  N   GLU A  35      -8.250  11.175  44.637  1.00 30.00           N  
ATOM    118  CA  GLU A  35      -9.441  12.025  44.633  1.00 30.00           C  
ATOM    119  C   GLU A  35      -9.718  12.480  43.194  1.00 30.00           C  
ATOM    120  O   GLU A  35      -8.861  13.137  42.610  1.00 30.00           O  
ATOM    121  CB  GLU A  35      -9.208  13.241  45.559  1.00 30.00           C  
ATOM    122  CG  GLU A  35     -10.416  14.214  45.643  1.00 30.00           C  
ATOM    123  CD  GLU A  35     -10.159  15.551  46.359  1.00 30.00           C  
ATOM    124  OE1 GLU A  35      -9.016  15.798  46.803  1.00 30.00           O  
ATOM    125  OE2 GLU A  35     -11.132  16.332  46.439  1.00 30.00           O1-
ATOM    126  H   GLU A  35      -7.354  11.654  44.658  1.00110.00           H  
ATOM    127  HA  GLU A  35     -10.294  11.458  45.012  1.00110.00           H  
ATOM    128  HB2 GLU A  35      -8.970  12.889  46.563  1.00110.00           H  
ATOM    129  HB3 GLU A  35      -8.328  13.788  45.215  1.00110.00           H  
ATOM    130  HG2 GLU A  35     -10.773  14.478  44.647  1.00110.00           H  
ATOM    131  HG3 GLU A  35     -11.249  13.715  46.138  1.00110.00           H  
ATOM    132  N   ASP A  36     -10.911  12.161  42.672  1.00 30.00           N  
ATOM    133  CA  ASP A  36     -11.361  12.552  41.336  1.00 30.00           C  
ATOM    134  C   ASP A  36     -11.841  14.013  41.359  1.00 30.00           C  
ATOM    135  O   ASP A  36     -12.800  14.322  42.067  1.00 30.00           O  
ATOM    136  CB  ASP A  36     -12.459  11.605  40.859  1.00 30.00           C  
ATOM    137  CG  ASP A  36     -12.027  10.139  40.765  1.00110.00           C  
ATOM    138  OD1 ASP A  36     -11.460   9.756  39.717  1.00110.00           O  
ATOM    139  OD2 ASP A  36     -12.275   9.404  41.742  1.00110.00           O1-
ATOM    140  H   ASP A  36     -11.546  11.607  43.227  1.00110.00           H  
ATOM    141  HA  ASP A  36     -10.523  12.477  40.643  1.00110.00           H  
ATOM    142  HB2 ASP A  36     -13.329  11.671  41.515  1.00110.00           H  
ATOM    143  HB3 ASP A  36     -12.806  11.916  39.872  1.00110.00           H  
ATOM    144  N   LEU A  37     -11.151  14.875  40.594  1.00 30.00           N  
ATOM    145  CA  LEU A  37     -11.403  16.316  40.533  1.00 30.00           C  
ATOM    146  C   LEU A  37     -12.391  16.662  39.406  1.00 30.00           C  
ATOM    147  O   LEU A  37     -13.341  17.404  39.651  1.00 30.00           O  
ATOM    148  CB  LEU A  37     -10.073  17.082  40.336  1.00 30.00           C  
ATOM    149  CG  LEU A  37      -8.949  16.747  41.345  1.00 30.00           C  
ATOM    150  CD1 LEU A  37      -7.649  17.486  40.970  1.00 30.00           C  
ATOM    151  CD2 LEU A  37      -9.362  16.986  42.813  1.00 30.00           C  
ATOM    152  H   LEU A  37     -10.388  14.519  40.028  1.00110.00           H  
ATOM    153  HA  LEU A  37     -11.853  16.645  41.472  1.00110.00           H  
ATOM    154  HB2 LEU A  37      -9.695  16.895  39.329  1.00110.00           H  
ATOM    155  HB3 LEU A  37     -10.278  18.153  40.374  1.00110.00           H  
ATOM    156  HG  LEU A  37      -8.722  15.684  41.256  1.00110.00           H  
ATOM    157 HD11 LEU A  37      -6.833  17.268  41.643  1.00110.00           H  
ATOM    158 HD12 LEU A  37      -7.318  17.208  39.968  1.00110.00           H  
ATOM    159 HD13 LEU A  37      -7.795  18.566  40.980  1.00110.00           H  
ATOM    160 HD21 LEU A  37      -8.543  16.759  43.495  1.00110.00           H  
ATOM    161 HD22 LEU A  37      -9.654  18.023  42.982  1.00110.00           H  
ATOM    162 HD23 LEU A  37     -10.198  16.350  43.106  1.00110.00           H  
ATOM    163  N   LYS A  38     -12.154  16.107  38.205  1.00 30.00           N  
ATOM    164  CA  LYS A  38     -12.996  16.266  37.018  1.00 30.00           C  
ATOM    165  C   LYS A  38     -12.666  15.169  35.993  1.00 30.00           C  
ATOM    166  O   LYS A  38     -11.638  14.503  36.112  1.00 30.00           O  
ATOM    167  CB  LYS A  38     -12.853  17.692  36.418  1.00 30.00           C  
ATOM    168  CG  LYS A  38     -11.514  18.006  35.716  1.00 30.00           C  
ATOM    169  CD  LYS A  38     -11.503  19.404  35.077  1.00 30.00           C  
ATOM    170  CE  LYS A  38     -10.273  19.634  34.185  1.00 30.00           C  
ATOM    171  NZ  LYS A  38     -10.263  20.986  33.599  1.00 30.00           N1+
ATOM    172  H   LYS A  38     -11.376  15.465  38.109  1.00110.00           H  
ATOM    173  HA  LYS A  38     -14.032  16.118  37.330  1.00110.00           H  
ATOM    174  HB2 LYS A  38     -13.656  17.828  35.692  1.00110.00           H  
ATOM    175  HB3 LYS A  38     -13.043  18.439  37.189  1.00110.00           H  
ATOM    176  HG2 LYS A  38     -10.697  17.924  36.434  1.00110.00           H  
ATOM    177  HG3 LYS A  38     -11.317  17.270  34.935  1.00110.00           H  
ATOM    178  HD2 LYS A  38     -12.402  19.535  34.473  1.00110.00           H  
ATOM    179  HD3 LYS A  38     -11.543  20.162  35.860  1.00110.00           H  
ATOM    180  HE2 LYS A  38      -9.354  19.490  34.754  1.00110.00           H  
ATOM    181  HE3 LYS A  38     -10.267  18.912  33.370  1.00110.00           H  
ATOM    182  HZ1 LYS A  38      -9.446  21.097  33.017  1.00110.00           H  
ATOM    183  HZ2 LYS A  38     -11.092  21.119  33.039  1.00110.00           H  
ATOM    184  HZ3 LYS A  38     -10.244  21.675  34.336  1.00110.00           H  
ATOM    185  N   ASP A  39     -13.529  15.042  34.972  1.00 30.00           N  
ATOM    186  CA  ASP A  39     -13.300  14.201  33.797  1.00 30.00           C  
ATOM    187  C   ASP A  39     -12.577  15.043  32.722  1.00 30.00           C  
ATOM    188  O   ASP A  39     -13.088  16.099  32.346  1.00 30.00           O  
ATOM    189  CB  ASP A  39     -14.617  13.681  33.229  1.00 30.00           C  
ATOM    190  CG  ASP A  39     -15.424  12.848  34.221  1.00110.00           C  
ATOM    191  OD1 ASP A  39     -16.392  13.400  34.785  1.00110.00           O  
ATOM    192  OD2 ASP A  39     -15.059  11.669  34.410  1.00110.00           O1-
ATOM    193  H   ASP A  39     -14.327  15.657  34.935  1.00110.00           H  
ATOM    194  HA  ASP A  39     -12.691  13.339  34.065  1.00110.00           H  
ATOM    195  HB2 ASP A  39     -15.239  14.507  32.879  1.00110.00           H  
ATOM    196  HB3 ASP A  39     -14.420  13.061  32.353  1.00110.00           H  
ATOM    197  N   LEU A  40     -11.413  14.562  32.249  1.00 30.00           N  
ATOM    198  CA  LEU A  40     -10.653  15.177  31.151  1.00 30.00           C  
ATOM    199  C   LEU A  40     -11.260  14.866  29.773  1.00 30.00           C  
ATOM    200  O   LEU A  40     -11.185  15.718  28.888  1.00 30.00           O  
ATOM    201  CB  LEU A  40      -9.179  14.706  31.176  1.00 30.00           C  
ATOM    202  CG  LEU A  40      -8.315  15.292  32.314  1.00 30.00           C  
ATOM    203  CD1 LEU A  40      -6.954  14.566  32.415  1.00 30.00           C  
ATOM    204  CD2 LEU A  40      -8.142  16.821  32.180  1.00 30.00           C  
ATOM    205  H   LEU A  40     -11.151  13.623  32.530  1.00110.00           H  
ATOM    206  HA  LEU A  40     -10.696  16.261  31.257  1.00110.00           H  
ATOM    207  HB2 LEU A  40      -9.159  13.617  31.225  1.00110.00           H  
ATOM    208  HB3 LEU A  40      -8.699  14.960  30.228  1.00110.00           H  
ATOM    209  HG  LEU A  40      -8.846  15.101  33.246  1.00110.00           H  
ATOM    210 HD11 LEU A  40      -6.400  14.897  33.290  1.00110.00           H  
ATOM    211 HD12 LEU A  40      -7.087  13.488  32.517  1.00110.00           H  
ATOM    212 HD13 LEU A  40      -6.336  14.742  31.534  1.00110.00           H  
ATOM    213 HD21 LEU A  40      -7.471  17.215  32.944  1.00110.00           H  
ATOM    214 HD22 LEU A  40      -7.721  17.079  31.208  1.00110.00           H  
ATOM    215 HD23 LEU A  40      -9.087  17.348  32.277  1.00110.00           H  
ATOM    216  N   GLY A  41     -11.847  13.670  29.616  1.00 30.00           N  
ATOM    217  CA  GLY A  41     -12.487  13.259  28.374  1.00 30.00           C  
ATOM    218  C   GLY A  41     -12.798  11.761  28.419  1.00 30.00           C  
ATOM    219  O   GLY A  41     -12.562  11.079  29.418  1.00 30.00           O  
ATOM    220  H   GLY A  41     -11.857  12.998  30.375  1.00110.00           H  
ATOM    221  HA2 GLY A  41     -13.421  13.811  28.260  1.00110.00           H  
ATOM    222  HA3 GLY A  41     -11.868  13.498  27.511  1.00110.00           H  
ATOM    223  N   GLU A  42     -13.357  11.267  27.305  1.00 30.00           N  
ATOM    224  CA  GLU A  42     -13.836   9.899  27.131  1.00 30.00           C  
ATOM    225  C   GLU A  42     -13.828   9.557  25.631  1.00 30.00           C  
ATOM    226  O   GLU A  42     -14.055  10.442  24.804  1.00 30.00           O  
ATOM    227  CB  GLU A  42     -15.220   9.785  27.765  1.00 30.00           C  
ATOM    228  CG  GLU A  42     -15.961   8.425  27.685  1.00110.00           C  
ATOM    229  CD  GLU A  42     -16.738   8.164  26.391  1.00110.00           C  
ATOM    230  OE1 GLU A  42     -17.307   9.131  25.841  1.00110.00           O  
ATOM    231  OE2 GLU A  42     -16.756   6.990  25.967  1.00110.00           O1-
ATOM    232  H   GLU A  42     -13.489  11.862  26.498  1.00110.00           H  
ATOM    233  HA  GLU A  42     -13.148   9.221  27.636  1.00110.00           H  
ATOM    234  HB2 GLU A  42     -15.119  10.019  28.825  1.00110.00           H  
ATOM    235  HB3 GLU A  42     -15.863  10.573  27.369  1.00110.00           H  
ATOM    236  HG2 GLU A  42     -15.270   7.604  27.874  1.00110.00           H  
ATOM    237  HG3 GLU A  42     -16.694   8.382  28.491  1.00110.00           H  
ATOM    238  N   ILE A  43     -13.575   8.281  25.306  1.00 30.00           N  
ATOM    239  CA  ILE A  43     -13.522   7.815  23.924  1.00 30.00           C  
ATOM    240  C   ILE A  43     -13.434   6.286  23.890  1.00 30.00           C  
ATOM    241  O   ILE A  43     -13.801   5.605  24.848  1.00 30.00           O  
ATOM    242  CB  ILE A  43     -12.298   8.410  23.234  1.00 30.00           C  
ATOM    243  CG1 ILE A  43     -12.512   8.663  21.717  1.00110.00           C  
ATOM    244  CG2 ILE A  43     -10.926   7.772  23.532  1.00110.00           C  
ATOM    245  CD1 ILE A  43     -11.418   9.528  21.071  1.00110.00           C  
ATOM    246  H   ILE A  43     -13.508   7.574  26.038  1.00110.00           H  
ATOM    247  HA  ILE A  43     -14.447   8.118  23.428  1.00110.00           H  
ATOM    248  HB  ILE A  43     -12.172   9.423  23.609  1.00110.00           H  
ATOM    249 HG12 ILE A  43     -12.594   7.738  21.150  1.00110.00           H  
ATOM    250 HG13 ILE A  43     -13.464   9.179  21.579  1.00110.00           H  
ATOM    251 HG21 ILE A  43     -10.136   8.515  23.429  1.00110.00           H  
ATOM    252 HG22 ILE A  43     -10.911   7.378  24.547  1.00110.00           H  
ATOM    253 HG23 ILE A  43     -10.673   6.964  22.847  1.00110.00           H  
ATOM    254 HD11 ILE A  43     -11.665   9.748  20.032  1.00110.00           H  
ATOM    255 HD12 ILE A  43     -11.305  10.480  21.590  1.00110.00           H  
ATOM    256 HD13 ILE A  43     -10.450   9.026  21.074  1.00110.00           H  
ATOM    257  N   GLY A  44     -12.960   5.761  22.745  1.00 30.00           N  
ATOM    258  CA  GLY A  44     -12.793   4.334  22.438  1.00 30.00           C  
ATOM    259  C   GLY A  44     -11.838   3.573  23.379  1.00 30.00           C  
ATOM    260  O   GLY A  44     -12.010   2.367  23.555  1.00 30.00           O  
ATOM    261  H   GLY A  44     -12.694   6.417  22.027  1.00110.00           H  
ATOM    262  HA2 GLY A  44     -13.771   3.851  22.469  1.00110.00           H  
ATOM    263  HA3 GLY A  44     -12.426   4.231  21.417  1.00110.00           H  
ATOM    264  N   ARG A  45     -10.881   4.297  23.980  1.00 30.00           N  
ATOM    265  CA  ARG A  45     -10.030   3.842  25.075  1.00 30.00           C  
ATOM    266  C   ARG A  45     -10.839   3.496  26.335  1.00 30.00           C  
ATOM    267  O   ARG A  45     -10.859   2.335  26.727  1.00 30.00           O  
ATOM    268  CB  ARG A  45      -8.896   4.832  25.324  1.00 30.00           C  
ATOM    269  CG  ARG A  45      -7.799   4.244  26.226  1.00110.00           C  
ATOM    270  CD  ARG A  45      -6.682   3.418  25.547  1.00110.00           C  
ATOM    271  NE  ARG A  45      -7.169   2.407  24.601  1.00110.00           N  
ATOM    272  CZ  ARG A  45      -7.787   1.251  24.892  1.00110.00           C  
ATOM    273  NH1 ARG A  45      -8.055   0.892  26.153  1.00110.00           N1+
ATOM    274  NH2 ARG A  45      -8.151   0.445  23.892  1.00110.00           N1+
ATOM    275  H   ARG A  45     -10.884   5.282  23.774  1.00110.00           H  
ATOM    276  HA  ARG A  45      -9.616   2.901  24.720  1.00110.00           H  
ATOM    277  HB2 ARG A  45      -8.473   5.221  24.397  1.00110.00           H  
ATOM    278  HB3 ARG A  45      -9.351   5.657  25.856  1.00110.00           H  
ATOM    279  HG2 ARG A  45      -7.332   5.099  26.705  1.00110.00           H  
ATOM    280  HG3 ARG A  45      -8.235   3.671  27.045  1.00110.00           H  
ATOM    281  HD2 ARG A  45      -6.026   4.084  24.991  1.00110.00           H  
ATOM    282  HD3 ARG A  45      -6.056   2.932  26.296  1.00110.00           H  
ATOM    283  HE  ARG A  45      -7.010   2.626  23.627  1.00110.00           H  
ATOM    284 HH11 ARG A  45      -8.579   0.050  26.353  1.00110.00           H  
ATOM    285 HH12 ARG A  45      -7.823   1.498  26.923  1.00110.00           H  
ATOM    286 HH21 ARG A  45      -8.617  -0.434  24.073  1.00110.00           H  
ATOM    287 HH22 ARG A  45      -7.968   0.691  22.931  1.00110.00           H  
ATOM    288  N   GLY A  46     -11.522   4.495  26.905  1.00 30.00           N  
ATOM    289  CA  GLY A  46     -12.235   4.400  28.171  1.00 30.00           C  
ATOM    290  C   GLY A  46     -12.556   5.836  28.600  1.00 30.00           C  
ATOM    291  O   GLY A  46     -12.872   6.671  27.752  1.00 30.00           O  
ATOM    292  H   GLY A  46     -11.579   5.393  26.454  1.00110.00           H  
ATOM    293  HA2 GLY A  46     -13.159   3.836  28.041  1.00110.00           H  
ATOM    294  HA3 GLY A  46     -11.624   3.891  28.917  1.00110.00           H  
ATOM    295  N   ALA A  47     -12.489   6.116  29.912  1.00 30.00           N  
ATOM    296  CA  ALA A  47     -12.707   7.445  30.491  1.00 30.00           C  
ATOM    297  C   ALA A  47     -11.462   7.868  31.279  1.00 30.00           C  
ATOM    298  O   ALA A  47     -10.963   7.088  32.090  1.00 30.00           O  
ATOM    299  CB  ALA A  47     -13.960   7.416  31.362  1.00 30.00           C  
ATOM    300  H   ALA A  47     -12.115   5.408  30.540  1.00110.00           H  
ATOM    301  HA  ALA A  47     -12.871   8.182  29.704  1.00110.00           H  
ATOM    302  HB1 ALA A  47     -14.147   8.394  31.807  1.00110.00           H  
ATOM    303  HB2 ALA A  47     -14.839   7.150  30.775  1.00110.00           H  
ATOM    304  HB3 ALA A  47     -13.865   6.695  32.175  1.00110.00           H  
ATOM    305  N   TYR A  48     -11.008   9.107  31.041  1.00 30.00           N  
ATOM    306  CA  TYR A  48      -9.839   9.697  31.686  1.00 30.00           C  
ATOM    307  C   TYR A  48     -10.305  10.800  32.650  1.00 30.00           C  
ATOM    308  O   TYR A  48     -11.117  11.644  32.269  1.00 30.00           O  
ATOM    309  CB  TYR A  48      -8.891  10.308  30.658  1.00 30.00           C  
ATOM    310  CG  TYR A  48      -8.900   9.438  29.365  1.00110.00           C  
ATOM    311  CD1 TYR A  48     -10.008   9.458  28.489  1.00110.00           C  
ATOM    312  CD2 TYR A  48      -7.884   8.537  29.026  1.00110.00           C  
ATOM    313  CE1 TYR A  48     -10.073   8.814  27.252  1.00110.00           C  
ATOM    314  CE2 TYR A  48      -7.909   7.936  27.747  1.00110.00           C  
ATOM    315  CZ  TYR A  48      -8.922   8.177  26.827  1.00110.00           C  
ATOM    316  OH  TYR A  48      -8.733   7.869  25.522  1.00110.00           O  
ATOM    317  H   TYR A  48     -11.557   9.725  30.450  1.00110.00           H  
ATOM    318  HA  TYR A  48      -9.295   8.930  32.233  1.00110.00           H  
ATOM    319  HB2 TYR A  48      -9.189  11.322  30.393  1.00110.00           H  
ATOM    320  HB3 TYR A  48      -7.879  10.377  31.061  1.00110.00           H  
ATOM    321  HD1 TYR A  48     -10.805  10.095  28.711  1.00110.00           H  
ATOM    322  HD2 TYR A  48      -7.077   8.355  29.713  1.00110.00           H  
ATOM    323  HE1 TYR A  48     -10.917   8.971  26.596  1.00110.00           H  
ATOM    324  HE2 TYR A  48      -7.143   7.332  27.354  1.00110.00           H  
ATOM    325  HH  TYR A  48      -9.221   8.439  24.945  1.00110.00           H  
ATOM    326  N   GLY A  49      -9.755  10.770  33.871  1.00 30.00           N  
ATOM    327  CA  GLY A  49     -10.018  11.726  34.943  1.00 30.00           C  
ATOM    328  C   GLY A  49      -8.739  12.502  35.260  1.00 30.00           C  
ATOM    329  O   GLY A  49      -7.665  11.906  35.262  1.00 30.00           O  
ATOM    330  H   GLY A  49      -9.109  10.014  34.090  1.00110.00           H  
ATOM    331  HA2 GLY A  49     -10.823  12.410  34.687  1.00110.00           H  
ATOM    332  HA3 GLY A  49     -10.331  11.184  35.836  1.00110.00           H  
ATOM    333  N   SER A  50      -8.884  13.781  35.633  1.00 30.00           N  
ATOM    334  CA  SER A  50      -7.875  14.499  36.407  1.00 30.00           C  
ATOM    335  C   SER A  50      -8.094  14.137  37.881  1.00 30.00           C  
ATOM    336  O   SER A  50      -9.181  14.384  38.406  1.00 30.00           O  
ATOM    337  CB  SER A  50      -7.965  15.999  36.139  1.00 30.00           C  
ATOM    338  OG  SER A  50      -6.939  16.746  36.769  1.00110.00           O  
ATOM    339  H   SER A  50      -9.841  14.117  35.736  1.00110.00           H  
ATOM    340  HA  SER A  50      -6.883  14.166  36.094  1.00110.00           H  
ATOM    341  HB2 SER A  50      -7.905  16.192  35.070  1.00110.00           H  
ATOM    342  HB3 SER A  50      -8.929  16.383  36.474  1.00110.00           H  
ATOM    343  HG  SER A  50      -6.096  16.438  36.464  1.00110.00           H  
ATOM    344  N   VAL A  51      -7.063  13.546  38.498  1.00 30.00           N  
ATOM    345  CA  VAL A  51      -7.072  13.130  39.895  1.00 30.00           C  
ATOM    346  C   VAL A  51      -5.935  13.815  40.668  1.00 30.00           C  
ATOM    347  O   VAL A  51      -4.932  14.206  40.075  1.00 30.00           O  
ATOM    348  CB  VAL A  51      -6.903  11.589  40.048  1.00 30.00           C  
ATOM    349  CG1 VAL A  51      -8.052  10.818  39.387  1.00 30.00           C  
ATOM    350  CG2 VAL A  51      -5.544  11.010  39.600  1.00 30.00           C  
ATOM    351  H   VAL A  51      -6.176  13.449  38.009  1.00110.00           H  
ATOM    352  HA  VAL A  51      -8.013  13.430  40.351  1.00110.00           H  
ATOM    353  HB  VAL A  51      -6.984  11.384  41.116  1.00110.00           H  
ATOM    354 HG11 VAL A  51      -7.952   9.743  39.534  1.00110.00           H  
ATOM    355 HG12 VAL A  51      -9.011  11.104  39.812  1.00110.00           H  
ATOM    356 HG13 VAL A  51      -8.103  11.013  38.316  1.00110.00           H  
ATOM    357 HG21 VAL A  51      -5.445   9.976  39.914  1.00110.00           H  
ATOM    358 HG22 VAL A  51      -5.409  11.130  38.526  1.00110.00           H  
ATOM    359 HG23 VAL A  51      -4.712  11.517  40.084  1.00110.00           H  
ATOM    360  N   ASN A  52      -6.119  13.905  41.991  1.00 30.00           N  
ATOM    361  CA  ASN A  52      -5.118  14.336  42.958  1.00 30.00           C  
ATOM    362  C   ASN A  52      -4.815  13.137  43.865  1.00 30.00           C  
ATOM    363  O   ASN A  52      -5.739  12.611  44.486  1.00 30.00           O  
ATOM    364  CB  ASN A  52      -5.687  15.504  43.759  1.00 30.00           C  
ATOM    365  CG  ASN A  52      -4.875  15.983  44.956  1.00110.00           C  
ATOM    366  ND2 ASN A  52      -5.127  15.439  46.141  1.00110.00           N  
ATOM    367  OD1 ASN A  52      -4.061  16.883  44.823  1.00110.00           O  
ATOM    368  H   ASN A  52      -7.000  13.557  42.365  1.00110.00           H  
ATOM    369  HA  ASN A  52      -4.200  14.660  42.465  1.00110.00           H  
ATOM    370  HB2 ASN A  52      -5.756  16.364  43.106  1.00110.00           H  
ATOM    371  HB3 ASN A  52      -6.702  15.285  44.092  1.00110.00           H  
ATOM    372 HD21 ASN A  52      -4.594  15.730  46.944  1.00110.00           H  
ATOM    373 HD22 ASN A  52      -5.805  14.696  46.226  1.00110.00           H  
ATOM    374  N   LYS A  53      -3.530  12.756  43.968  1.00 30.00           N  
ATOM    375  CA  LYS A  53      -3.059  11.729  44.900  1.00 30.00           C  
ATOM    376  C   LYS A  53      -3.258  12.193  46.355  1.00 30.00           C  
ATOM    377  O   LYS A  53      -2.862  13.307  46.698  1.00 30.00           O  
ATOM    378  CB  LYS A  53      -1.581  11.396  44.594  1.00 30.00           C  
ATOM    379  CG  LYS A  53      -0.969  10.272  45.459  1.00 30.00           C  
ATOM    380  CD  LYS A  53      -1.467   8.865  45.076  1.00 30.00           C  
ATOM    381  CE  LYS A  53      -1.186   7.756  46.105  1.00 30.00           C  
ATOM    382  NZ  LYS A  53       0.247   7.453  46.257  1.00 30.00           N1+
ATOM    383  H   LYS A  53      -2.828  13.288  43.457  1.00110.00           H  
ATOM    384  HA  LYS A  53      -3.666  10.840  44.725  1.00110.00           H  
ATOM    385  HB2 LYS A  53      -1.468  11.139  43.540  1.00110.00           H  
ATOM    386  HB3 LYS A  53      -0.988  12.301  44.736  1.00110.00           H  
ATOM    387  HG2 LYS A  53       0.117  10.298  45.350  1.00110.00           H  
ATOM    388  HG3 LYS A  53      -1.152  10.468  46.515  1.00110.00           H  
ATOM    389  HD2 LYS A  53      -2.546   8.891  44.928  1.00110.00           H  
ATOM    390  HD3 LYS A  53      -1.051   8.583  44.108  1.00110.00           H  
ATOM    391  HE2 LYS A  53      -1.585   8.071  47.062  1.00110.00           H  
ATOM    392  HE3 LYS A  53      -1.701   6.839  45.816  1.00110.00           H  
ATOM    393  HZ1 LYS A  53       0.369   6.693  46.910  1.00110.00           H  
ATOM    394  HZ2 LYS A  53       0.640   7.190  45.363  1.00110.00           H  
ATOM    395  HZ3 LYS A  53       0.724   8.275  46.600  1.00110.00           H  
ATOM    396  N   MET A  54      -3.896  11.341  47.167  1.00 30.00           N  
ATOM    397  CA  MET A  54      -4.249  11.643  48.552  1.00 30.00           C  
ATOM    398  C   MET A  54      -3.088  11.324  49.513  1.00 30.00           C  
ATOM    399  O   MET A  54      -2.775  12.160  50.358  1.00 30.00           O  
ATOM    400  CB  MET A  54      -5.502  10.884  48.980  1.00 30.00           C  
ATOM    401  CG  MET A  54      -6.738  11.290  48.155  1.00110.00           C  
ATOM    402  SD  MET A  54      -8.222  10.299  48.461  1.00110.00           S  
ATOM    403  CE  MET A  54      -8.701  10.906  50.101  1.00110.00           C  
ATOM    404  H   MET A  54      -4.223  10.461  46.775  1.00110.00           H  
ATOM    405  HA  MET A  54      -4.460  12.712  48.641  1.00110.00           H  
ATOM    406  HB2 MET A  54      -5.342   9.810  48.881  1.00110.00           H  
ATOM    407  HB3 MET A  54      -5.699  11.066  50.037  1.00110.00           H  
ATOM    408  HG2 MET A  54      -6.974  12.343  48.313  1.00110.00           H  
ATOM    409  HG3 MET A  54      -6.523  11.186  47.091  1.00110.00           H  
ATOM    410  HE1 MET A  54      -9.625  10.424  50.421  1.00110.00           H  
ATOM    411  HE2 MET A  54      -7.930  10.685  50.838  1.00110.00           H  
ATOM    412  HE3 MET A  54      -8.867  11.983  50.079  1.00110.00           H  
ATOM    413  N   VAL A  55      -2.493  10.128  49.368  1.00 30.00           N  
ATOM    414  CA  VAL A  55      -1.557   9.539  50.329  1.00 30.00           C  
ATOM    415  C   VAL A  55      -0.112   9.477  49.806  1.00 30.00           C  
ATOM    416  O   VAL A  55       0.127   9.628  48.608  1.00 30.00           O  
ATOM    417  CB  VAL A  55      -2.056   8.135  50.657  1.00 30.00           C  
ATOM    418  CG1 VAL A  55      -3.415   8.174  51.384  1.00110.00           C  
ATOM    419  CG2 VAL A  55      -2.124   7.148  49.495  1.00110.00           C  
ATOM    420  H   VAL A  55      -2.762   9.564  48.580  1.00110.00           H  
ATOM    421  HA  VAL A  55      -1.542  10.132  51.246  1.00110.00           H  
ATOM    422  HB  VAL A  55      -1.357   7.706  51.378  1.00110.00           H  
ATOM    423 HG11 VAL A  55      -3.694   7.185  51.751  1.00110.00           H  
ATOM    424 HG12 VAL A  55      -3.384   8.840  52.247  1.00110.00           H  
ATOM    425 HG13 VAL A  55      -4.220   8.516  50.733  1.00110.00           H  
ATOM    426 HG21 VAL A  55      -2.476   6.171  49.827  1.00110.00           H  
ATOM    427 HG22 VAL A  55      -2.830   7.537  48.776  1.00110.00           H  
ATOM    428 HG23 VAL A  55      -1.156   6.996  49.020  1.00110.00           H  
ATOM    429  N   HIS A  56       0.821   9.202  50.732  1.00 30.00           N  
ATOM    430  CA  HIS A  56       2.217   8.885  50.442  1.00 30.00           C  
ATOM    431  C   HIS A  56       3.084  10.142  50.314  1.00 30.00           C  
ATOM    432  O   HIS A  56       2.674  11.251  50.659  1.00 30.00           O  
ATOM    433  CB  HIS A  56       2.296   8.080  49.148  1.00 30.00           C  
ATOM    434  CG  HIS A  56       3.529   7.221  48.948  1.00110.00           C  
ATOM    435  CD2 HIS A  56       4.240   6.907  47.811  1.00110.00           C  
ATOM    436  ND1 HIS A  56       4.163   6.538  49.974  1.00110.00           N  
ATOM    437  CE1 HIS A  56       5.206   5.896  49.444  1.00110.00           C  
ATOM    438  NE2 HIS A  56       5.319   6.084  48.135  1.00110.00           N  
ATOM    439  H   HIS A  56       0.539   9.171  51.699  1.00110.00           H  
ATOM    440  HA  HIS A  56       2.582   8.297  51.284  1.00110.00           H  
ATOM    441  HB2 HIS A  56       1.483   7.352  49.130  1.00110.00           H  
ATOM    442  HB3 HIS A  56       2.180   8.673  48.254  1.00110.00           H  
ATOM    443  HD1 HIS A  56       3.888   6.503  50.948  1.00110.00           H  
ATOM    444  HD2 HIS A  56       4.068   7.217  46.790  1.00110.00           H  
ATOM    445  HE1 HIS A  56       5.886   5.282  50.019  1.00110.00           H  
ATOM    446  N   LYS A  57       4.315   9.933  49.819  1.00 30.00           N  
ATOM    447  CA  LYS A  57       5.330  10.966  49.585  1.00 30.00           C  
ATOM    448  C   LYS A  57       4.959  11.962  48.470  1.00 30.00           C  
ATOM    449  O   LYS A  57       5.425  13.099  48.507  1.00 30.00           O  
ATOM    450  CB  LYS A  57       6.656  10.282  49.264  1.00 30.00           C  
ATOM    451  CG  LYS A  57       7.300   9.641  50.508  1.00110.00           C  
ATOM    452  CD  LYS A  57       8.630   8.941  50.186  1.00110.00           C  
ATOM    453  CE  LYS A  57       9.288   8.314  51.424  1.00110.00           C  
ATOM    454  NZ  LYS A  57      10.553   7.646  51.078  1.00110.00           N1+
ATOM    455  H   LYS A  57       4.563   8.985  49.576  1.00110.00           H  
ATOM    456  HA  LYS A  57       5.440  11.552  50.500  1.00110.00           H  
ATOM    457  HB2 LYS A  57       6.609   9.511  48.505  1.00110.00           H  
ATOM    458  HB3 LYS A  57       7.355  11.025  48.875  1.00110.00           H  
ATOM    459  HG2 LYS A  57       7.466  10.407  51.268  1.00110.00           H  
ATOM    460  HG3 LYS A  57       6.613   8.917  50.948  1.00110.00           H  
ATOM    461  HD2 LYS A  57       8.459   8.165  49.438  1.00110.00           H  
ATOM    462  HD3 LYS A  57       9.318   9.658  49.736  1.00110.00           H  
ATOM    463  HE2 LYS A  57       9.491   9.077  52.176  1.00110.00           H  
ATOM    464  HE3 LYS A  57       8.621   7.582  51.881  1.00110.00           H  
ATOM    465  HZ1 LYS A  57      10.377   6.912  50.408  1.00110.00           H  
ATOM    466  HZ2 LYS A  57      11.192   8.317  50.679  1.00110.00           H  
ATOM    467  HZ3 LYS A  57      10.963   7.248  51.909  1.00110.00           H  
ATOM    468  N   PRO A  58       4.114  11.516  47.527  1.00 30.00           N  
ATOM    469  CA  PRO A  58       3.585  12.269  46.388  1.00 30.00           C  
ATOM    470  C   PRO A  58       2.141  12.757  46.651  1.00 30.00           C  
ATOM    471  O   PRO A  58       1.388  12.942  45.696  1.00 30.00           O  
ATOM    472  CB  PRO A  58       3.684  11.491  45.079  1.00 30.00           C  
ATOM    473  CG  PRO A  58       4.567  10.340  45.434  1.00110.00           C  
ATOM    474  CD  PRO A  58       4.302  10.174  46.922  1.00110.00           C  
ATOM    475  HA  PRO A  58       4.186  13.173  46.268  1.00110.00           H  
ATOM    476  HB2 PRO A  58       2.721  11.095  44.749  1.00110.00           H  
ATOM    477  HB3 PRO A  58       4.086  12.092  44.262  1.00110.00           H  
ATOM    478  HG2 PRO A  58       4.355   9.443  44.852  1.00110.00           H  
ATOM    479  HG3 PRO A  58       5.613  10.606  45.270  1.00110.00           H  
ATOM    480  HD2 PRO A  58       3.344   9.677  46.979  1.00110.00           H  
ATOM    481  HD3 PRO A  58       5.022   9.495  47.343  1.00110.00           H  
ATOM    482  N   SER A  59       1.769  12.980  47.924  1.00 30.00           N  
ATOM    483  CA  SER A  59       0.484  13.568  48.308  1.00 30.00           C  
ATOM    484  C   SER A  59       0.324  15.003  47.768  1.00 30.00           C  
ATOM    485  O   SER A  59       1.272  15.786  47.827  1.00 30.00           O  
ATOM    486  CB  SER A  59       0.351  13.542  49.828  1.00 30.00           C  
ATOM    487  OG  SER A  59      -0.860  14.077  50.336  1.00110.00           O  
ATOM    488  H   SER A  59       2.434  12.815  48.664  1.00110.00           H  
ATOM    489  HA  SER A  59      -0.301  12.939  47.882  1.00110.00           H  
ATOM    490  HB2 SER A  59       0.434  12.517  50.191  1.00110.00           H  
ATOM    491  HB3 SER A  59       1.176  14.097  50.278  1.00110.00           H  
ATOM    492  HG  SER A  59      -1.546  13.406  50.298  1.00110.00           H  
ATOM    493  N   GLY A  60      -0.882  15.295  47.252  1.00 30.00           N  
ATOM    494  CA  GLY A  60      -1.308  16.529  46.575  1.00 30.00           C  
ATOM    495  C   GLY A  60      -0.858  16.651  45.103  1.00 30.00           C  
ATOM    496  O   GLY A  60      -1.221  17.642  44.468  1.00 30.00           O  
ATOM    497  H   GLY A  60      -1.571  14.545  47.232  1.00110.00           H  
ATOM    498  HA2 GLY A  60      -2.391  16.593  46.635  1.00110.00           H  
ATOM    499  HA3 GLY A  60      -0.922  17.390  47.122  1.00110.00           H  
ATOM    500  N   GLN A  61      -0.123  15.660  44.562  1.00 30.00           N  
ATOM    501  CA  GLN A  61       0.324  15.645  43.165  1.00 30.00           C  
ATOM    502  C   GLN A  61      -0.831  15.304  42.207  1.00 30.00           C  
ATOM    503  O   GLN A  61      -1.541  14.325  42.437  1.00 30.00           O  
ATOM    504  CB  GLN A  61       1.493  14.644  43.010  1.00 30.00           C  
ATOM    505  CG  GLN A  61       2.125  14.547  41.604  1.00 30.00           C  
ATOM    506  CD  GLN A  61       2.647  15.877  41.055  1.00 30.00           C  
ATOM    507  NE2 GLN A  61       2.433  16.125  39.762  1.00 30.00           N  
ATOM    508  OE1 GLN A  61       3.254  16.662  41.778  1.00 30.00           O  
ATOM    509  H   GLN A  61       0.107  14.861  45.137  1.00110.00           H  
ATOM    510  HA  GLN A  61       0.689  16.648  42.934  1.00110.00           H  
ATOM    511  HB2 GLN A  61       2.275  14.893  43.729  1.00110.00           H  
ATOM    512  HB3 GLN A  61       1.144  13.647  43.280  1.00110.00           H  
ATOM    513  HG2 GLN A  61       2.961  13.848  41.636  1.00110.00           H  
ATOM    514  HG3 GLN A  61       1.403  14.122  40.905  1.00110.00           H  
ATOM    515 HE21 GLN A  61       2.789  16.974  39.351  1.00110.00           H  
ATOM    516 HE22 GLN A  61       1.862  15.496  39.206  1.00110.00           H  
ATOM    517  N   ILE A  62      -0.963  16.103  41.134  1.00 30.00           N  
ATOM    518  CA  ILE A  62      -1.953  15.902  40.077  1.00 30.00           C  
ATOM    519  C   ILE A  62      -1.471  14.868  39.048  1.00 30.00           C  
ATOM    520  O   ILE A  62      -0.293  14.868  38.687  1.00 30.00           O  
ATOM    521  CB  ILE A  62      -2.257  17.227  39.384  1.00 30.00           C  
ATOM    522  CG1 ILE A  62      -1.021  17.986  38.825  1.00110.00           C  
ATOM    523  CG2 ILE A  62      -3.081  18.128  40.328  1.00110.00           C  
ATOM    524  CD1 ILE A  62      -1.378  19.196  37.948  1.00110.00           C  
ATOM    525  H   ILE A  62      -0.307  16.857  41.008  1.00110.00           H  
ATOM    526  HA  ILE A  62      -2.867  15.526  40.536  1.00110.00           H  
ATOM    527  HB  ILE A  62      -2.908  17.000  38.537  1.00110.00           H  
ATOM    528 HG12 ILE A  62      -0.373  18.314  39.638  1.00110.00           H  
ATOM    529 HG13 ILE A  62      -0.415  17.323  38.210  1.00110.00           H  
ATOM    530 HG21 ILE A  62      -3.457  19.015  39.819  1.00110.00           H  
ATOM    531 HG22 ILE A  62      -3.953  17.599  40.717  1.00110.00           H  
ATOM    532 HG23 ILE A  62      -2.492  18.459  41.185  1.00110.00           H  
ATOM    533 HD11 ILE A  62      -0.484  19.609  37.481  1.00110.00           H  
ATOM    534 HD12 ILE A  62      -2.067  18.918  37.151  1.00110.00           H  
ATOM    535 HD13 ILE A  62      -1.838  19.996  38.528  1.00110.00           H  
ATOM    536  N   MET A  63      -2.410  14.035  38.577  1.00 30.00           N  
ATOM    537  CA  MET A  63      -2.200  12.987  37.578  1.00 30.00           C  
ATOM    538  C   MET A  63      -3.440  12.845  36.682  1.00 30.00           C  
ATOM    539  O   MET A  63      -4.519  13.316  37.040  1.00 30.00           O  
ATOM    540  CB  MET A  63      -1.925  11.657  38.274  1.00 30.00           C  
ATOM    541  CG  MET A  63      -0.631  11.539  39.105  1.00110.00           C  
ATOM    542  SD  MET A  63       0.859  11.125  38.160  1.00110.00           S  
ATOM    543  CE  MET A  63       2.074  11.080  39.504  1.00110.00           C  
ATOM    544  H   MET A  63      -3.361  14.132  38.923  1.00110.00           H  
ATOM    545  HA  MET A  63      -1.349  13.240  36.942  1.00110.00           H  
ATOM    546  HB2 MET A  63      -2.764  11.438  38.933  1.00110.00           H  
ATOM    547  HB3 MET A  63      -1.922  10.855  37.536  1.00110.00           H  
ATOM    548  HG2 MET A  63      -0.449  12.427  39.706  1.00110.00           H  
ATOM    549  HG3 MET A  63      -0.765  10.735  39.830  1.00110.00           H  
ATOM    550  HE1 MET A  63       3.047  10.767  39.124  1.00110.00           H  
ATOM    551  HE2 MET A  63       2.183  12.066  39.951  1.00110.00           H  
ATOM    552  HE3 MET A  63       1.767  10.381  40.281  1.00110.00           H  
ATOM    553  N   ALA A  64      -3.257  12.155  35.546  1.00 30.00           N  
ATOM    554  CA  ALA A  64      -4.328  11.735  34.647  1.00 30.00           C  
ATOM    555  C   ALA A  64      -4.555  10.224  34.813  1.00 30.00           C  
ATOM    556  O   ALA A  64      -3.679   9.438  34.456  1.00 30.00           O  
ATOM    557  CB  ALA A  64      -3.942  12.089  33.206  1.00 30.00           C  
ATOM    558  H   ALA A  64      -2.335  11.753  35.377  1.00110.00           H  
ATOM    559  HA  ALA A  64      -5.245  12.273  34.880  1.00110.00           H  
ATOM    560  HB1 ALA A  64      -4.738  11.809  32.516  1.00110.00           H  
ATOM    561  HB2 ALA A  64      -3.771  13.160  33.095  1.00110.00           H  
ATOM    562  HB3 ALA A  64      -3.033  11.574  32.893  1.00110.00           H  
ATOM    563  N   VAL A  65      -5.721   9.847  35.358  1.00 30.00           N  
ATOM    564  CA  VAL A  65      -6.132   8.462  35.583  1.00 30.00           C  
ATOM    565  C   VAL A  65      -7.009   7.979  34.419  1.00 30.00           C  
ATOM    566  O   VAL A  65      -8.197   8.300  34.395  1.00 30.00           O  
ATOM    567  CB  VAL A  65      -6.858   8.369  36.922  1.00 30.00           C  
ATOM    568  CG1 VAL A  65      -7.850   7.206  37.150  1.00110.00           C  
ATOM    569  CG2 VAL A  65      -5.748   8.298  37.972  1.00110.00           C  
ATOM    570  H   VAL A  65      -6.418  10.571  35.525  1.00110.00           H  
ATOM    571  HA  VAL A  65      -5.258   7.810  35.596  1.00110.00           H  
ATOM    572  HB  VAL A  65      -7.430   9.283  37.076  1.00110.00           H  
ATOM    573 HG11 VAL A  65      -8.065   7.062  38.209  1.00110.00           H  
ATOM    574 HG12 VAL A  65      -8.808   7.409  36.674  1.00110.00           H  
ATOM    575 HG13 VAL A  65      -7.483   6.263  36.755  1.00110.00           H  
ATOM    576 HG21 VAL A  65      -6.131   8.169  38.983  1.00110.00           H  
ATOM    577 HG22 VAL A  65      -5.060   7.499  37.762  1.00110.00           H  
ATOM    578 HG23 VAL A  65      -5.102   9.165  37.909  1.00110.00           H  
ATOM    579  N   LYS A  66      -6.423   7.188  33.506  1.00 30.00           N  
ATOM    580  CA  LYS A  66      -7.158   6.448  32.480  1.00 30.00           C  
ATOM    581  C   LYS A  66      -7.775   5.191  33.115  1.00 30.00           C  
ATOM    582  O   LYS A  66      -7.032   4.334  33.590  1.00 30.00           O  
ATOM    583  CB  LYS A  66      -6.213   6.096  31.309  1.00 30.00           C  
ATOM    584  CG  LYS A  66      -6.913   5.374  30.135  1.00 30.00           C  
ATOM    585  CD  LYS A  66      -5.952   4.776  29.096  1.00 30.00           C  
ATOM    586  CE  LYS A  66      -5.100   5.820  28.359  1.00 30.00           C  
ATOM    587  NZ  LYS A  66      -4.276   5.201  27.308  1.00 30.00           N1+
ATOM    588  H   LYS A  66      -5.461   6.910  33.680  1.00110.00           H  
ATOM    589  HA  LYS A  66      -7.956   7.079  32.087  1.00110.00           H  
ATOM    590  HB2 LYS A  66      -5.728   7.004  30.951  1.00110.00           H  
ATOM    591  HB3 LYS A  66      -5.410   5.461  31.688  1.00110.00           H  
ATOM    592  HG2 LYS A  66      -7.500   4.542  30.522  1.00110.00           H  
ATOM    593  HG3 LYS A  66      -7.646   6.018  29.660  1.00110.00           H  
ATOM    594  HD2 LYS A  66      -5.280   4.090  29.611  1.00110.00           H  
ATOM    595  HD3 LYS A  66      -6.504   4.136  28.423  1.00110.00           H  
ATOM    596  HE2 LYS A  66      -5.534   6.726  28.012  1.00110.00           H  
ATOM    597  HE3 LYS A  66      -4.375   6.194  29.083  1.00110.00           H  
ATOM    598  HZ1 LYS A  66      -3.677   5.910  26.905  1.00110.00           H  
ATOM    599  HZ2 LYS A  66      -3.681   4.488  27.710  1.00110.00           H  
ATOM    600  HZ3 LYS A  66      -4.855   4.802  26.586  1.00110.00           H  
ATOM    601  N   ARG A  67      -9.113   5.107  33.085  1.00 30.00           N  
ATOM    602  CA  ARG A  67      -9.889   3.963  33.560  1.00 30.00           C  
ATOM    603  C   ARG A  67     -10.476   3.237  32.339  1.00 30.00           C  
ATOM    604  O   ARG A  67     -11.031   3.890  31.455  1.00 30.00           O  
ATOM    605  CB  ARG A  67     -11.051   4.401  34.446  1.00 30.00           C  
ATOM    606  CG  ARG A  67     -10.667   5.409  35.546  1.00110.00           C  
ATOM    607  CD  ARG A  67     -11.884   5.879  36.359  1.00110.00           C  
ATOM    608  NE  ARG A  67     -11.495   6.680  37.532  1.00110.00           N  
ATOM    609  CZ  ARG A  67     -10.980   6.186  38.668  1.00110.00           C  
ATOM    610  NH1 ARG A  67     -10.721   4.878  38.765  1.00110.00           N1+
ATOM    611  NH2 ARG A  67     -10.729   7.002  39.697  1.00110.00           N1+
ATOM    612  H   ARG A  67      -9.652   5.851  32.644  1.00110.00           H  
ATOM    613  HA  ARG A  67      -9.254   3.283  34.130  1.00110.00           H  
ATOM    614  HB2 ARG A  67     -11.827   4.863  33.832  1.00110.00           H  
ATOM    615  HB3 ARG A  67     -11.511   3.520  34.894  1.00110.00           H  
ATOM    616  HG2 ARG A  67      -9.908   4.967  36.192  1.00110.00           H  
ATOM    617  HG3 ARG A  67     -10.207   6.291  35.098  1.00110.00           H  
ATOM    618  HD2 ARG A  67     -12.539   6.481  35.729  1.00110.00           H  
ATOM    619  HD3 ARG A  67     -12.475   5.027  36.696  1.00110.00           H  
ATOM    620  HE  ARG A  67     -11.648   7.679  37.467  1.00110.00           H  
ATOM    621 HH11 ARG A  67     -10.301   4.434  39.584  1.00110.00           H  
ATOM    622 HH12 ARG A  67     -10.900   4.272  37.980  1.00110.00           H  
ATOM    623 HH21 ARG A  67     -10.348   6.648  40.561  1.00110.00           H  
ATOM    624 HH22 ARG A  67     -10.981   7.995  39.669  1.00110.00           H  
ATOM    625  N   ILE A  68     -10.352   1.902  32.332  1.00 30.00           N  
ATOM    626  CA  ILE A  68     -10.791   1.034  31.244  1.00 30.00           C  
ATOM    627  C   ILE A  68     -11.661  -0.086  31.819  1.00 30.00           C  
ATOM    628  O   ILE A  68     -11.186  -0.825  32.675  1.00 30.00           O  
ATOM    629  CB  ILE A  68      -9.562   0.475  30.533  1.00 30.00           C  
ATOM    630  CG1 ILE A  68      -8.469   1.519  30.166  1.00110.00           C  
ATOM    631  CG2 ILE A  68      -9.991  -0.265  29.245  1.00110.00           C  
ATOM    632  CD1 ILE A  68      -7.331   1.626  31.196  1.00110.00           C  
ATOM    633  H   ILE A  68      -9.910   1.448  33.129  1.00110.00           H  
ATOM    634  HA  ILE A  68     -11.384   1.605  30.526  1.00110.00           H  
ATOM    635  HB  ILE A  68      -9.099  -0.277  31.164  1.00110.00           H  
ATOM    636 HG12 ILE A  68      -8.000   1.243  29.221  1.00110.00           H  
ATOM    637 HG13 ILE A  68      -8.918   2.495  29.981  1.00110.00           H  
ATOM    638 HG21 ILE A  68      -9.137  -0.654  28.695  1.00110.00           H  
ATOM    639 HG22 ILE A  68     -10.634  -1.122  29.452  1.00110.00           H  
ATOM    640 HG23 ILE A  68     -10.535   0.394  28.567  1.00110.00           H  
ATOM    641 HD11 ILE A  68      -6.563   2.321  30.859  1.00110.00           H  
ATOM    642 HD12 ILE A  68      -7.681   1.981  32.164  1.00110.00           H  
ATOM    643 HD13 ILE A  68      -6.847   0.662  31.354  1.00110.00           H  
ATOM    644  N   ARG A  69     -12.903  -0.211  31.324  1.00 30.00           N  
ATOM    645  CA  ARG A  69     -13.820  -1.285  31.706  1.00 30.00           C  
ATOM    646  C   ARG A  69     -13.471  -2.594  30.981  1.00 30.00           C  
ATOM    647  O   ARG A  69     -13.323  -2.596  29.759  1.00 30.00           O  
ATOM    648  CB  ARG A  69     -15.260  -0.865  31.425  1.00 30.00           C  
ATOM    649  CG  ARG A  69     -15.728   0.428  32.121  1.00110.00           C  
ATOM    650  CD  ARG A  69     -15.939   0.296  33.636  1.00110.00           C  
ATOM    651  NE  ARG A  69     -16.543   1.522  34.178  1.00110.00           N  
ATOM    652  CZ  ARG A  69     -15.909   2.553  34.761  1.00110.00           C  
ATOM    653  NH1 ARG A  69     -14.583   2.569  34.938  1.00110.00           N1+
ATOM    654  NH2 ARG A  69     -16.626   3.603  35.169  1.00110.00           N1+
ATOM    655  H   ARG A  69     -13.168   0.381  30.553  1.00110.00           H  
ATOM    656  HA  ARG A  69     -13.718  -1.446  32.781  1.00110.00           H  
ATOM    657  HB2 ARG A  69     -15.366  -0.721  30.350  1.00110.00           H  
ATOM    658  HB3 ARG A  69     -15.940  -1.679  31.680  1.00110.00           H  
ATOM    659  HG2 ARG A  69     -15.030   1.242  31.921  1.00110.00           H  
ATOM    660  HG3 ARG A  69     -16.670   0.735  31.666  1.00110.00           H  
ATOM    661  HD2 ARG A  69     -16.626  -0.527  33.838  1.00110.00           H  
ATOM    662  HD3 ARG A  69     -15.017   0.051  34.157  1.00110.00           H  
ATOM    663  HE  ARG A  69     -17.546   1.584  34.065  1.00110.00           H  
ATOM    664 HH11 ARG A  69     -14.123   3.348  35.380  1.00110.00           H  
ATOM    665 HH12 ARG A  69     -13.989   1.771  34.686  1.00110.00           H  
ATOM    666 HH21 ARG A  69     -16.185   4.398  35.608  1.00110.00           H  
ATOM    667 HH22 ARG A  69     -17.628   3.626  35.045  1.00110.00           H  
ATOM    668  N   SER A  70     -13.371  -3.684  31.758  1.00 30.00           N  
ATOM    669  CA  SER A  70     -13.062  -5.034  31.282  1.00 30.00           C  
ATOM    670  C   SER A  70     -14.185  -5.678  30.449  1.00 30.00           C  
ATOM    671  O   SER A  70     -13.883  -6.531  29.616  1.00 30.00           O  
ATOM    672  CB  SER A  70     -12.720  -5.920  32.476  1.00 30.00           C  
ATOM    673  OG  SER A  70     -13.823  -6.059  33.352  1.00110.00           O  
ATOM    674  H   SER A  70     -13.498  -3.548  32.755  1.00110.00           H  
ATOM    675  HA  SER A  70     -12.180  -4.967  30.641  1.00110.00           H  
ATOM    676  HB2 SER A  70     -12.419  -6.912  32.133  1.00110.00           H  
ATOM    677  HB3 SER A  70     -11.870  -5.512  33.025  1.00110.00           H  
ATOM    678  HG  SER A  70     -14.036  -5.204  33.706  1.00110.00           H  
ATOM    679  N   THR A  71     -15.443  -5.256  30.672  1.00 30.00           N  
ATOM    680  CA  THR A  71     -16.617  -5.698  29.915  1.00 30.00           C  
ATOM    681  C   THR A  71     -16.626  -5.205  28.456  1.00 30.00           C  
ATOM    682  O   THR A  71     -17.175  -5.894  27.597  1.00 30.00           O  
ATOM    683  CB  THR A  71     -17.876  -5.239  30.645  1.00 30.00           C  
ATOM    684  CG2 THR A  71     -18.109  -6.001  31.958  1.00110.00           C  
ATOM    685  OG1 THR A  71     -17.776  -3.855  30.966  1.00110.00           O  
ATOM    686  H   THR A  71     -15.623  -4.546  31.366  1.00110.00           H  
ATOM    687  HA  THR A  71     -16.610  -6.789  29.874  1.00110.00           H  
ATOM    688  HB  THR A  71     -18.747  -5.386  30.002  1.00110.00           H  
ATOM    689  HG1 THR A  71     -18.622  -3.565  31.284  1.00110.00           H  
ATOM    690 HG21 THR A  71     -19.025  -5.674  32.450  1.00110.00           H  
ATOM    691 HG22 THR A  71     -18.204  -7.072  31.775  1.00110.00           H  
ATOM    692 HG23 THR A  71     -17.287  -5.861  32.661  1.00110.00           H  
ATOM    693  N   VAL A  72     -16.002  -4.041  28.205  1.00 30.00           N  
ATOM    694  CA  VAL A  72     -15.811  -3.461  26.874  1.00 30.00           C  
ATOM    695  C   VAL A  72     -14.685  -4.164  26.085  1.00 30.00           C  
ATOM    696  O   VAL A  72     -14.777  -4.251  24.860  1.00 30.00           O  
ATOM    697  CB  VAL A  72     -15.470  -1.978  26.983  1.00 30.00           C  
ATOM    698  CG1 VAL A  72     -15.260  -1.252  25.635  1.00110.00           C  
ATOM    699  CG2 VAL A  72     -16.556  -1.215  27.772  1.00110.00           C  
ATOM    700  H   VAL A  72     -15.573  -3.566  28.986  1.00110.00           H  
ATOM    701  HA  VAL A  72     -16.738  -3.574  26.307  1.00110.00           H  
ATOM    702  HB  VAL A  72     -14.536  -1.881  27.540  1.00110.00           H  
ATOM    703 HG11 VAL A  72     -15.109  -0.182  25.783  1.00110.00           H  
ATOM    704 HG12 VAL A  72     -14.379  -1.611  25.102  1.00110.00           H  
ATOM    705 HG13 VAL A  72     -16.121  -1.375  24.977  1.00110.00           H  
ATOM    706 HG21 VAL A  72     -16.279  -0.170  27.914  1.00110.00           H  
ATOM    707 HG22 VAL A  72     -17.510  -1.233  27.244  1.00110.00           H  
ATOM    708 HG23 VAL A  72     -16.730  -1.634  28.762  1.00110.00           H  
ATOM    709  N   ASP A  73     -13.663  -4.664  26.800  1.00 30.00           N  
ATOM    710  CA  ASP A  73     -12.509  -5.359  26.235  1.00 30.00           C  
ATOM    711  C   ASP A  73     -12.856  -6.804  25.848  1.00 30.00           C  
ATOM    712  O   ASP A  73     -13.322  -7.574  26.688  1.00 30.00           O  
ATOM    713  CB  ASP A  73     -11.363  -5.347  27.243  1.00 30.00           C  
ATOM    714  CG  ASP A  73     -10.849  -3.979  27.697  1.00110.00           C  
ATOM    715  OD1 ASP A  73     -10.836  -3.047  26.864  1.00110.00           O  
ATOM    716  OD2 ASP A  73     -10.406  -3.911  28.863  1.00110.00           O1-
ATOM    717  H   ASP A  73     -13.706  -4.585  27.804  1.00110.00           H  
ATOM    718  HA  ASP A  73     -12.192  -4.815  25.342  1.00110.00           H  
ATOM    719  HB2 ASP A  73     -11.632  -5.924  28.128  1.00110.00           H  
ATOM    720  HB3 ASP A  73     -10.506  -5.844  26.792  1.00110.00           H  
ATOM    721  N   GLU A  74     -12.555  -7.145  24.588  1.00 30.00           N  
ATOM    722  CA  GLU A  74     -12.593  -8.500  24.039  1.00 30.00           C  
ATOM    723  C   GLU A  74     -11.286  -9.249  24.373  1.00 30.00           C  
ATOM    724  O   GLU A  74     -10.372  -8.666  24.957  1.00 30.00           O  
ATOM    725  CB  GLU A  74     -12.813  -8.401  22.532  1.00 30.00           C  
ATOM    726  CG  GLU A  74     -13.766  -7.296  22.015  1.00110.00           C  
ATOM    727  CD  GLU A  74     -13.012  -6.063  21.517  1.00110.00           C  
ATOM    728  OE1 GLU A  74     -12.759  -6.002  20.295  1.00110.00           O  
ATOM    729  OE2 GLU A  74     -12.646  -5.222  22.364  1.00110.00           O1-
ATOM    730  H   GLU A  74     -12.301  -6.398  23.955  1.00110.00           H  
ATOM    731  HA  GLU A  74     -13.431  -9.035  24.491  1.00110.00           H  
ATOM    732  HB2 GLU A  74     -11.850  -8.296  22.027  1.00110.00           H  
ATOM    733  HB3 GLU A  74     -13.195  -9.363  22.187  1.00110.00           H  
ATOM    734  HG2 GLU A  74     -14.343  -7.687  21.176  1.00110.00           H  
ATOM    735  HG3 GLU A  74     -14.503  -7.010  22.768  1.00110.00           H  
ATOM    736  N   LYS A  75     -11.213 -10.535  23.990  1.00 30.00           N  
ATOM    737  CA  LYS A  75     -10.048 -11.406  24.210  1.00 30.00           C  
ATOM    738  C   LYS A  75      -8.761 -10.891  23.524  1.00 30.00           C  
ATOM    739  O   LYS A  75      -7.694 -10.950  24.135  1.00 30.00           O  
ATOM    740  CB  LYS A  75     -10.339 -12.833  23.756  1.00 30.00           C  
ATOM    741  CG  LYS A  75     -10.729 -13.022  22.273  1.00110.00           C  
ATOM    742  CD  LYS A  75     -11.097 -14.474  21.937  1.00110.00           C  
ATOM    743  CE  LYS A  75     -11.422 -14.667  20.447  1.00110.00           C  
ATOM    744  NZ  LYS A  75     -11.764 -16.066  20.149  1.00110.00           N1+
ATOM    745  H   LYS A  75     -12.020 -10.943  23.544  1.00110.00           H  
ATOM    746  HA  LYS A  75      -9.853 -11.424  25.284  1.00110.00           H  
ATOM    747  HB2 LYS A  75      -9.470 -13.457  23.974  1.00110.00           H  
ATOM    748  HB3 LYS A  75     -11.138 -13.231  24.382  1.00110.00           H  
ATOM    749  HG2 LYS A  75     -11.565 -12.372  22.013  1.00110.00           H  
ATOM    750  HG3 LYS A  75      -9.896 -12.731  21.636  1.00110.00           H  
ATOM    751  HD2 LYS A  75     -10.270 -15.130  22.211  1.00110.00           H  
ATOM    752  HD3 LYS A  75     -11.952 -14.784  22.540  1.00110.00           H  
ATOM    753  HE2 LYS A  75     -12.259 -14.033  20.154  1.00110.00           H  
ATOM    754  HE3 LYS A  75     -10.571 -14.380  19.829  1.00110.00           H  
ATOM    755  HZ1 LYS A  75     -10.984 -16.662  20.383  1.00110.00           H  
ATOM    756  HZ2 LYS A  75     -12.570 -16.341  20.690  1.00110.00           H  
ATOM    757  HZ3 LYS A  75     -11.973 -16.160  19.167  1.00110.00           H  
ATOM    758  N   GLU A  76      -8.896 -10.349  22.300  1.00 30.00           N  
ATOM    759  CA  GLU A  76      -7.813  -9.708  21.546  1.00 30.00           C  
ATOM    760  C   GLU A  76      -7.420  -8.332  22.118  1.00 30.00           C  
ATOM    761  O   GLU A  76      -6.242  -7.979  22.073  1.00 30.00           O  
ATOM    762  CB  GLU A  76      -8.208  -9.571  20.078  1.00 30.00           C  
ATOM    763  CG  GLU A  76      -8.734 -10.852  19.390  1.00110.00           C  
ATOM    764  CD  GLU A  76      -7.724 -12.001  19.367  1.00110.00           C  
ATOM    765  OE1 GLU A  76      -6.532 -11.719  19.116  1.00110.00           O  
ATOM    766  OE2 GLU A  76      -8.161 -13.149  19.593  1.00110.00           O1-
ATOM    767  H   GLU A  76      -9.808 -10.382  21.874  1.00110.00           H  
ATOM    768  HA  GLU A  76      -6.931 -10.349  21.612  1.00110.00           H  
ATOM    769  HB2 GLU A  76      -8.978  -8.804  19.983  1.00110.00           H  
ATOM    770  HB3 GLU A  76      -7.354  -9.188  19.516  1.00110.00           H  
ATOM    771  HG2 GLU A  76      -9.661 -11.188  19.854  1.00110.00           H  
ATOM    772  HG3 GLU A  76      -8.989 -10.623  18.355  1.00110.00           H  
ATOM    773  N   GLN A  77      -8.408  -7.591  22.650  1.00 30.00           N  
ATOM    774  CA  GLN A  77      -8.234  -6.258  23.241  1.00 30.00           C  
ATOM    775  C   GLN A  77      -7.523  -6.305  24.603  1.00 30.00           C  
ATOM    776  O   GLN A  77      -6.781  -5.378  24.926  1.00 30.00           O  
ATOM    777  CB  GLN A  77      -9.538  -5.478  23.382  1.00 30.00           C  
ATOM    778  CG  GLN A  77      -9.468  -4.043  23.958  1.00110.00           C  
ATOM    779  CD  GLN A  77      -8.496  -3.121  23.222  1.00110.00           C  
ATOM    780  NE2 GLN A  77      -7.470  -2.638  23.909  1.00110.00           N  
ATOM    781  OE1 GLN A  77      -8.655  -2.845  22.039  1.00110.00           O  
ATOM    782  H   GLN A  77      -9.322  -8.011  22.710  1.00110.00           H  
ATOM    783  HA  GLN A  77      -7.583  -5.701  22.563  1.00110.00           H  
ATOM    784  HB2 GLN A  77     -10.009  -5.431  22.403  1.00110.00           H  
ATOM    785  HB3 GLN A  77     -10.219  -6.050  24.008  1.00110.00           H  
ATOM    786  HG2 GLN A  77     -10.459  -3.589  23.910  1.00110.00           H  
ATOM    787  HG3 GLN A  77      -9.216  -4.074  25.019  1.00110.00           H  
ATOM    788 HE21 GLN A  77      -6.795  -2.052  23.444  1.00110.00           H  
ATOM    789 HE22 GLN A  77      -7.306  -2.979  24.846  1.00110.00           H  
ATOM    790  N   LYS A  78      -7.740  -7.393  25.360  1.00 30.00           N  
ATOM    791  CA  LYS A  78      -7.097  -7.679  26.640  1.00 30.00           C  
ATOM    792  C   LYS A  78      -5.575  -7.903  26.510  1.00 30.00           C  
ATOM    793  O   LYS A  78      -4.841  -7.538  27.427  1.00 30.00           O  
ATOM    794  CB  LYS A  78      -7.821  -8.857  27.287  1.00 30.00           C  
ATOM    795  CG  LYS A  78      -9.124  -8.412  27.977  1.00110.00           C  
ATOM    796  CD  LYS A  78     -10.055  -9.560  28.390  1.00110.00           C  
ATOM    797  CE  LYS A  78     -11.319  -9.036  29.096  1.00110.00           C  
ATOM    798  NZ  LYS A  78     -12.304 -10.106  29.315  1.00110.00           N1+
ATOM    799  H   LYS A  78      -8.464  -8.035  25.053  1.00110.00           H  
ATOM    800  HA  LYS A  78      -7.216  -6.800  27.279  1.00110.00           H  
ATOM    801  HB2 LYS A  78      -8.022  -9.630  26.544  1.00110.00           H  
ATOM    802  HB3 LYS A  78      -7.180  -9.325  28.036  1.00110.00           H  
ATOM    803  HG2 LYS A  78      -8.882  -7.796  28.845  1.00110.00           H  
ATOM    804  HG3 LYS A  78      -9.678  -7.769  27.298  1.00110.00           H  
ATOM    805  HD2 LYS A  78     -10.342 -10.118  27.498  1.00110.00           H  
ATOM    806  HD3 LYS A  78      -9.528 -10.257  29.042  1.00110.00           H  
ATOM    807  HE2 LYS A  78     -11.063  -8.588  30.056  1.00110.00           H  
ATOM    808  HE3 LYS A  78     -11.792  -8.256  28.506  1.00110.00           H  
ATOM    809  HZ1 LYS A  78     -12.578 -10.497  28.427  1.00110.00           H  
ATOM    810  HZ2 LYS A  78     -11.903 -10.828  29.895  1.00110.00           H  
ATOM    811  HZ3 LYS A  78     -13.118  -9.720  29.772  1.00110.00           H  
ATOM    812  N   GLN A  79      -5.131  -8.450  25.364  1.00 30.00           N  
ATOM    813  CA  GLN A  79      -3.718  -8.619  25.017  1.00 30.00           C  
ATOM    814  C   GLN A  79      -3.048  -7.278  24.644  1.00 30.00           C  
ATOM    815  O   GLN A  79      -1.900  -7.067  25.035  1.00 30.00           O  
ATOM    816  CB  GLN A  79      -3.542  -9.613  23.873  1.00 30.00           C  
ATOM    817  CG  GLN A  79      -4.312 -10.948  23.946  1.00110.00           C  
ATOM    818  CD  GLN A  79      -4.379 -11.580  25.335  1.00110.00           C  
ATOM    819  NE2 GLN A  79      -5.579 -11.925  25.781  1.00110.00           N  
ATOM    820  OE1 GLN A  79      -3.364 -11.738  26.005  1.00110.00           O  
ATOM    821  H   GLN A  79      -5.822  -8.711  24.675  1.00110.00           H  
ATOM    822  HA  GLN A  79      -3.202  -9.006  25.898  1.00110.00           H  
ATOM    823  HB2 GLN A  79      -3.802  -9.136  22.926  1.00110.00           H  
ATOM    824  HB3 GLN A  79      -2.478  -9.842  23.793  1.00110.00           H  
ATOM    825  HG2 GLN A  79      -5.315 -10.783  23.564  1.00110.00           H  
ATOM    826  HG3 GLN A  79      -3.857 -11.667  23.264  1.00110.00           H  
ATOM    827 HE21 GLN A  79      -5.674 -12.347  26.692  1.00110.00           H  
ATOM    828 HE22 GLN A  79      -6.401 -11.722  25.213  1.00110.00           H  
ATOM    829  N   LEU A  80      -3.776  -6.394  23.934  1.00 30.00           N  
ATOM    830  CA  LEU A  80      -3.301  -5.064  23.536  1.00 30.00           C  
ATOM    831  C   LEU A  80      -3.082  -4.127  24.738  1.00 30.00           C  
ATOM    832  O   LEU A  80      -2.053  -3.458  24.792  1.00 30.00           O  
ATOM    833  CB  LEU A  80      -4.262  -4.441  22.528  1.00 30.00           C  
ATOM    834  CG  LEU A  80      -3.897  -3.049  21.955  1.00110.00           C  
ATOM    835  CD1 LEU A  80      -2.507  -3.011  21.298  1.00110.00           C  
ATOM    836  CD2 LEU A  80      -4.968  -2.584  20.954  1.00110.00           C  
ATOM    837  H   LEU A  80      -4.706  -6.670  23.653  1.00110.00           H  
ATOM    838  HA  LEU A  80      -2.333  -5.205  23.051  1.00110.00           H  
ATOM    839  HB2 LEU A  80      -4.370  -5.133  21.692  1.00110.00           H  
ATOM    840  HB3 LEU A  80      -5.254  -4.376  22.977  1.00110.00           H  
ATOM    841  HG  LEU A  80      -3.895  -2.326  22.770  1.00110.00           H  
ATOM    842 HD11 LEU A  80      -2.304  -2.029  20.869  1.00110.00           H  
ATOM    843 HD12 LEU A  80      -1.711  -3.203  22.019  1.00110.00           H  
ATOM    844 HD13 LEU A  80      -2.420  -3.746  20.497  1.00110.00           H  
ATOM    845 HD21 LEU A  80      -4.773  -1.566  20.612  1.00110.00           H  
ATOM    846 HD22 LEU A  80      -4.996  -3.224  20.072  1.00110.00           H  
ATOM    847 HD23 LEU A  80      -5.963  -2.590  21.397  1.00110.00           H  
ATOM    848  N   LEU A  81      -4.047  -4.100  25.672  1.00 30.00           N  
ATOM    849  CA  LEU A  81      -3.994  -3.280  26.887  1.00 30.00           C  
ATOM    850  C   LEU A  81      -2.989  -3.808  27.932  1.00 30.00           C  
ATOM    851  O   LEU A  81      -2.445  -2.994  28.679  1.00 30.00           O  
ATOM    852  CB  LEU A  81      -5.363  -3.168  27.552  1.00 30.00           C  
ATOM    853  CG  LEU A  81      -5.532  -2.190  28.741  1.00110.00           C  
ATOM    854  CD1 LEU A  81      -5.372  -0.722  28.315  1.00110.00           C  
ATOM    855  CD2 LEU A  81      -6.895  -2.420  29.412  1.00110.00           C  
ATOM    856  H   LEU A  81      -4.868  -4.674  25.516  1.00110.00           H  
ATOM    857  HA  LEU A  81      -3.677  -2.280  26.599  1.00110.00           H  
ATOM    858  HB2 LEU A  81      -6.094  -2.896  26.790  1.00110.00           H  
ATOM    859  HB3 LEU A  81      -5.661  -4.166  27.880  1.00110.00           H  
ATOM    860  HG  LEU A  81      -4.784  -2.396  29.507  1.00110.00           H  
ATOM    861 HD11 LEU A  81      -5.552  -0.049  29.155  1.00110.00           H  
ATOM    862 HD12 LEU A  81      -4.362  -0.519  27.956  1.00110.00           H  
ATOM    863 HD13 LEU A  81      -6.070  -0.459  27.522  1.00110.00           H  
ATOM    864 HD21 LEU A  81      -7.084  -1.691  30.200  1.00110.00           H  
ATOM    865 HD22 LEU A  81      -7.710  -2.361  28.692  1.00110.00           H  
ATOM    866 HD23 LEU A  81      -6.945  -3.409  29.870  1.00110.00           H  
ATOM    867  N   MET A  82      -2.709  -5.125  27.928  1.00 30.00           N  
ATOM    868  CA  MET A  82      -1.615  -5.726  28.693  1.00 30.00           C  
ATOM    869  C   MET A  82      -0.251  -5.261  28.154  1.00 30.00           C  
ATOM    870  O   MET A  82       0.553  -4.760  28.935  1.00 30.00           O  
ATOM    871  CB  MET A  82      -1.755  -7.246  28.699  1.00 30.00           C  
ATOM    872  CG  MET A  82      -0.712  -7.985  29.555  1.00110.00           C  
ATOM    873  SD  MET A  82      -1.033  -9.762  29.754  1.00110.00           S  
ATOM    874  CE  MET A  82      -0.824 -10.350  28.048  1.00110.00           C  
ATOM    875  H   MET A  82      -3.243  -5.724  27.314  1.00110.00           H  
ATOM    876  HA  MET A  82      -1.700  -5.374  29.724  1.00110.00           H  
ATOM    877  HB2 MET A  82      -2.744  -7.500  29.083  1.00110.00           H  
ATOM    878  HB3 MET A  82      -1.724  -7.624  27.678  1.00110.00           H  
ATOM    879  HG2 MET A  82       0.288  -7.862  29.139  1.00110.00           H  
ATOM    880  HG3 MET A  82      -0.686  -7.544  30.553  1.00110.00           H  
ATOM    881  HE1 MET A  82      -0.904 -11.436  28.012  1.00110.00           H  
ATOM    882  HE2 MET A  82      -1.596  -9.940  27.398  1.00110.00           H  
ATOM    883  HE3 MET A  82       0.152 -10.063  27.655  1.00110.00           H  
ATOM    884  N   ASP A  83      -0.055  -5.383  26.828  1.00 30.00           N  
ATOM    885  CA  ASP A  83       1.128  -4.933  26.089  1.00 30.00           C  
ATOM    886  C   ASP A  83       1.410  -3.425  26.246  1.00 30.00           C  
ATOM    887  O   ASP A  83       2.574  -3.057  26.379  1.00 30.00           O  
ATOM    888  CB  ASP A  83       0.970  -5.344  24.628  1.00 30.00           C  
ATOM    889  CG  ASP A  83       2.117  -4.900  23.709  1.00110.00           C  
ATOM    890  OD1 ASP A  83       3.247  -5.382  23.936  1.00110.00           O  
ATOM    891  OD2 ASP A  83       1.855  -4.093  22.791  1.00110.00           O1-
ATOM    892  H   ASP A  83      -0.792  -5.811  26.278  1.00110.00           H  
ATOM    893  HA  ASP A  83       1.988  -5.465  26.499  1.00110.00           H  
ATOM    894  HB2 ASP A  83       0.888  -6.429  24.554  1.00110.00           H  
ATOM    895  HB3 ASP A  83       0.041  -4.942  24.222  1.00110.00           H  
ATOM    896  N   LEU A  84       0.355  -2.591  26.253  1.00 30.00           N  
ATOM    897  CA  LEU A  84       0.426  -1.139  26.448  1.00 30.00           C  
ATOM    898  C   LEU A  84       0.986  -0.752  27.831  1.00 30.00           C  
ATOM    899  O   LEU A  84       1.807   0.161  27.907  1.00 30.00           O  
ATOM    900  CB  LEU A  84      -0.953  -0.540  26.185  1.00 30.00           C  
ATOM    901  CG  LEU A  84      -1.318  -0.234  24.719  1.00110.00           C  
ATOM    902  CD1 LEU A  84      -2.840  -0.146  24.520  1.00110.00           C  
ATOM    903  CD2 LEU A  84      -0.687   1.091  24.292  1.00110.00           C  
ATOM    904  H   LEU A  84      -0.542  -2.986  25.989  1.00110.00           H  
ATOM    905  HA  LEU A  84       1.061  -0.736  25.668  1.00110.00           H  
ATOM    906  HB2 LEU A  84      -1.699  -1.203  26.618  1.00110.00           H  
ATOM    907  HB3 LEU A  84      -1.063   0.385  26.755  1.00110.00           H  
ATOM    908  HG  LEU A  84      -0.939  -1.033  24.078  1.00110.00           H  
ATOM    909 HD11 LEU A  84      -3.084   0.103  23.487  1.00110.00           H  
ATOM    910 HD12 LEU A  84      -3.328  -1.091  24.742  1.00110.00           H  
ATOM    911 HD13 LEU A  84      -3.283   0.618  25.160  1.00110.00           H  
ATOM    912 HD21 LEU A  84      -0.940   1.345  23.262  1.00110.00           H  
ATOM    913 HD22 LEU A  84      -1.030   1.910  24.924  1.00110.00           H  
ATOM    914 HD23 LEU A  84       0.397   1.049  24.366  1.00110.00           H  
ATOM    915  N   ASP A  85       0.572  -1.487  28.879  1.00 30.00           N  
ATOM    916  CA  ASP A  85       1.097  -1.371  30.240  1.00 30.00           C  
ATOM    917  C   ASP A  85       2.551  -1.874  30.357  1.00 30.00           C  
ATOM    918  O   ASP A  85       3.351  -1.208  31.012  1.00 30.00           O  
ATOM    919  CB  ASP A  85       0.133  -2.049  31.209  1.00 30.00           C  
ATOM    920  CG  ASP A  85       0.720  -2.569  32.532  1.00110.00           C  
ATOM    921  OD1 ASP A  85       0.640  -1.833  33.536  1.00110.00           O  
ATOM    922  OD2 ASP A  85       1.296  -3.678  32.532  1.00110.00           O1-
ATOM    923  H   ASP A  85      -0.105  -2.218  28.701  1.00110.00           H  
ATOM    924  HA  ASP A  85       1.121  -0.311  30.502  1.00110.00           H  
ATOM    925  HB2 ASP A  85      -0.693  -1.374  31.434  1.00110.00           H  
ATOM    926  HB3 ASP A  85      -0.326  -2.915  30.730  1.00110.00           H  
ATOM    927  N   VAL A  86       2.871  -3.012  29.712  1.00 30.00           N  
ATOM    928  CA  VAL A  86       4.219  -3.603  29.661  1.00 30.00           C  
ATOM    929  C   VAL A  86       5.247  -2.679  28.981  1.00 30.00           C  
ATOM    930  O   VAL A  86       6.380  -2.588  29.453  1.00 30.00           O  
ATOM    931  CB  VAL A  86       4.260  -4.977  28.999  1.00 30.00           C  
ATOM    932  CG1 VAL A  86       5.661  -5.567  28.711  1.00110.00           C  
ATOM    933  CG2 VAL A  86       3.484  -6.003  29.851  1.00110.00           C  
ATOM    934  H   VAL A  86       2.110  -3.522  29.273  1.00110.00           H  
ATOM    935  HA  VAL A  86       4.551  -3.717  30.694  1.00110.00           H  
ATOM    936  HB  VAL A  86       3.749  -4.894  28.039  1.00110.00           H  
ATOM    937 HG11 VAL A  86       5.586  -6.589  28.338  1.00110.00           H  
ATOM    938 HG12 VAL A  86       6.201  -5.004  27.948  1.00110.00           H  
ATOM    939 HG13 VAL A  86       6.277  -5.590  29.610  1.00110.00           H  
ATOM    940 HG21 VAL A  86       3.324  -6.931  29.302  1.00110.00           H  
ATOM    941 HG22 VAL A  86       4.029  -6.248  30.763  1.00110.00           H  
ATOM    942 HG23 VAL A  86       2.508  -5.638  30.162  1.00110.00           H  
ATOM    943  N   VAL A  87       4.814  -1.990  27.912  1.00 30.00           N  
ATOM    944  CA  VAL A  87       5.588  -0.988  27.184  1.00 30.00           C  
ATOM    945  C   VAL A  87       5.836   0.291  28.006  1.00 30.00           C  
ATOM    946  O   VAL A  87       6.964   0.776  28.004  1.00 30.00           O  
ATOM    947  CB  VAL A  87       4.939  -0.652  25.845  1.00 30.00           C  
ATOM    948  CG1 VAL A  87       5.130  -1.806  24.836  1.00110.00           C  
ATOM    949  CG2 VAL A  87       3.563  -0.092  25.775  1.00110.00           C  
ATOM    950  H   VAL A  87       3.892  -2.216  27.545  1.00110.00           H  
ATOM    951  HA  VAL A  87       6.571  -1.421  26.986  1.00110.00           H  
ATOM    952  HB  VAL A  87       5.559   0.144  25.425  1.00110.00           H  
ATOM    953 HG11 VAL A  87       4.728  -1.555  23.854  1.00110.00           H  
ATOM    954 HG12 VAL A  87       6.188  -2.031  24.697  1.00110.00           H  
ATOM    955 HG13 VAL A  87       4.654  -2.731  25.155  1.00110.00           H  
ATOM    956 HG21 VAL A  87       3.141  -0.053  24.774  1.00110.00           H  
ATOM    957 HG22 VAL A  87       3.012  -0.835  26.288  1.00110.00           H  
ATOM    958 HG23 VAL A  87       3.466   0.884  26.251  1.00110.00           H  
ATOM    959  N   MET A  88       4.806   0.796  28.705  1.00 30.00           N  
ATOM    960  CA  MET A  88       4.896   1.978  29.571  1.00 30.00           C  
ATOM    961  C   MET A  88       5.865   1.809  30.755  1.00 30.00           C  
ATOM    962  O   MET A  88       6.496   2.789  31.148  1.00 30.00           O  
ATOM    963  CB  MET A  88       3.505   2.326  30.093  1.00 30.00           C  
ATOM    964  CG  MET A  88       2.723   3.251  29.153  1.00110.00           C  
ATOM    965  SD  MET A  88       3.252   4.983  29.237  1.00110.00           S  
ATOM    966  CE  MET A  88       4.245   5.176  27.729  1.00110.00           C  
ATOM    967  H   MET A  88       3.901   0.347  28.609  1.00110.00           H  
ATOM    968  HA  MET A  88       5.289   2.803  28.981  1.00110.00           H  
ATOM    969  HB2 MET A  88       2.933   1.411  30.252  1.00110.00           H  
ATOM    970  HB3 MET A  88       3.550   2.787  31.073  1.00110.00           H  
ATOM    971  HG2 MET A  88       2.749   2.890  28.124  1.00110.00           H  
ATOM    972  HG3 MET A  88       1.672   3.231  29.446  1.00110.00           H  
ATOM    973  HE1 MET A  88       4.462   6.233  27.573  1.00110.00           H  
ATOM    974  HE2 MET A  88       5.196   4.652  27.803  1.00110.00           H  
ATOM    975  HE3 MET A  88       3.708   4.807  26.856  1.00110.00           H  
ATOM    976  N   ARG A  89       5.968   0.578  31.284  1.00 30.00           N  
ATOM    977  CA  ARG A  89       6.913   0.194  32.332  1.00 30.00           C  
ATOM    978  C   ARG A  89       8.370   0.130  31.819  1.00 30.00           C  
ATOM    979  O   ARG A  89       9.278   0.506  32.561  1.00 30.00           O  
ATOM    980  CB  ARG A  89       6.500  -1.138  32.952  1.00 30.00           C  
ATOM    981  CG  ARG A  89       7.223  -1.612  34.225  1.00110.00           C  
ATOM    982  CD  ARG A  89       6.500  -2.816  34.861  1.00110.00           C  
ATOM    983  NE  ARG A  89       5.155  -2.435  35.333  1.00110.00           N  
ATOM    984  CZ  ARG A  89       3.982  -2.663  34.712  1.00110.00           C  
ATOM    985  NH1 ARG A  89       3.899  -3.394  33.596  1.00110.00           N1+
ATOM    986  NH2 ARG A  89       2.865  -2.129  35.208  1.00110.00           N1+
ATOM    987  H   ARG A  89       5.308  -0.118  30.955  1.00110.00           H  
ATOM    988  HA  ARG A  89       6.892   0.968  33.096  1.00110.00           H  
ATOM    989  HB2 ARG A  89       5.437  -1.041  33.179  1.00110.00           H  
ATOM    990  HB3 ARG A  89       6.559  -1.925  32.198  1.00110.00           H  
ATOM    991  HG2 ARG A  89       8.253  -1.885  33.993  1.00110.00           H  
ATOM    992  HG3 ARG A  89       7.283  -0.800  34.950  1.00110.00           H  
ATOM    993  HD2 ARG A  89       6.450  -3.654  34.168  1.00110.00           H  
ATOM    994  HD3 ARG A  89       7.069  -3.165  35.723  1.00110.00           H  
ATOM    995  HE  ARG A  89       5.146  -1.894  36.186  1.00110.00           H  
ATOM    996 HH11 ARG A  89       2.985  -3.542  33.153  1.00110.00           H  
ATOM    997 HH12 ARG A  89       4.715  -3.812  33.180  1.00110.00           H  
ATOM    998 HH21 ARG A  89       1.995  -2.171  34.664  1.00110.00           H  
ATOM    999 HH22 ARG A  89       2.872  -1.554  36.035  1.00110.00           H  
ATOM   1000  N   SER A  90       8.561  -0.312  30.563  1.00 30.00           N  
ATOM   1001  CA  SER A  90       9.860  -0.394  29.889  1.00 30.00           C  
ATOM   1002  C   SER A  90      10.407   0.986  29.464  1.00 30.00           C  
ATOM   1003  O   SER A  90      11.614   1.212  29.559  1.00 30.00           O  
ATOM   1004  CB  SER A  90       9.730  -1.361  28.716  1.00 30.00           C  
ATOM   1005  OG  SER A  90       9.268  -2.638  29.139  1.00110.00           O  
ATOM   1006  H   SER A  90       7.741  -0.566  30.033  1.00110.00           H  
ATOM   1007  HA  SER A  90      10.579  -0.816  30.595  1.00110.00           H  
ATOM   1008  HB2 SER A  90       9.057  -0.968  27.952  1.00110.00           H  
ATOM   1009  HB3 SER A  90      10.702  -1.486  28.236  1.00110.00           H  
ATOM   1010  HG  SER A  90       8.336  -2.590  29.346  1.00110.00           H  
ATOM   1011  N   SER A  91       9.507   1.873  29.012  1.00 30.00           N  
ATOM   1012  CA  SER A  91       9.798   3.232  28.559  1.00 30.00           C  
ATOM   1013  C   SER A  91      10.094   4.183  29.736  1.00 30.00           C  
ATOM   1014  O   SER A  91       9.375   4.169  30.735  1.00 30.00           O  
ATOM   1015  CB  SER A  91       8.630   3.760  27.730  1.00 30.00           C  
ATOM   1016  OG  SER A  91       8.336   2.883  26.652  1.00110.00           O  
ATOM   1017  H   SER A  91       8.531   1.610  29.050  1.00110.00           H  
ATOM   1018  HA  SER A  91      10.680   3.187  27.917  1.00110.00           H  
ATOM   1019  HB2 SER A  91       7.738   3.881  28.349  1.00110.00           H  
ATOM   1020  HB3 SER A  91       8.869   4.746  27.326  1.00110.00           H  
ATOM   1021  HG  SER A  91       7.960   2.086  27.017  1.00110.00           H  
ATOM   1022  N   ASP A  92      11.135   5.013  29.563  1.00 30.00           N  
ATOM   1023  CA  ASP A  92      11.568   6.022  30.525  1.00 30.00           C  
ATOM   1024  C   ASP A  92      12.366   7.089  29.754  1.00 30.00           C  
ATOM   1025  O   ASP A  92      13.549   6.884  29.481  1.00 30.00           O  
ATOM   1026  CB  ASP A  92      12.365   5.365  31.648  1.00 30.00           C  
ATOM   1027  CG  ASP A  92      12.908   6.347  32.694  1.00110.00           C  
ATOM   1028  OD1 ASP A  92      12.280   7.411  32.886  1.00110.00           O  
ATOM   1029  OD2 ASP A  92      13.943   6.012  33.308  1.00110.00           O1-
ATOM   1030  H   ASP A  92      11.664   4.968  28.703  1.00110.00           H  
ATOM   1031  HA  ASP A  92      10.681   6.495  30.955  1.00110.00           H  
ATOM   1032  HB2 ASP A  92      11.742   4.642  32.175  1.00110.00           H  
ATOM   1033  HB3 ASP A  92      13.204   4.805  31.233  1.00110.00           H  
ATOM   1034  N   CYS A  93      11.690   8.193  29.391  1.00 30.00           N  
ATOM   1035  CA  CYS A  93      12.238   9.269  28.560  1.00 30.00           C  
ATOM   1036  C   CYS A  93      11.512  10.593  28.880  1.00 30.00           C  
ATOM   1037  O   CYS A  93      10.298  10.557  29.081  1.00 30.00           O  
ATOM   1038  CB  CYS A  93      12.039   8.879  27.098  1.00 30.00           C  
ATOM   1039  SG  CYS A  93      11.970   7.111  26.650  1.00110.00           S  
ATOM   1040  H   CYS A  93      10.722   8.298  29.668  1.00110.00           H  
ATOM   1041  HA  CYS A  93      13.303   9.342  28.782  1.00110.00           H  
ATOM   1042  HB2 CYS A  93      11.109   9.306  26.714  1.00110.00           H  
ATOM   1043  HB3 CYS A  93      12.835   9.335  26.514  1.00110.00           H  
ATOM   1044  HG  CYS A  93      13.106   6.789  27.288  1.00110.00           H  
ATOM   1045  N   PRO A  94      12.237  11.740  28.907  1.00 30.00           N  
ATOM   1046  CA  PRO A  94      11.634  13.054  29.221  1.00 30.00           C  
ATOM   1047  C   PRO A  94      10.635  13.621  28.190  1.00 30.00           C  
ATOM   1048  O   PRO A  94       9.980  14.610  28.517  1.00 30.00           O  
ATOM   1049  CB  PRO A  94      12.849  13.983  29.389  1.00 30.00           C  
ATOM   1050  CG  PRO A  94      13.924  13.365  28.516  1.00 30.00           C  
ATOM   1051  CD  PRO A  94      13.682  11.872  28.700  1.00 30.00           C  
ATOM   1052  HA  PRO A  94      11.102  12.984  30.172  1.00110.00           H  
ATOM   1053  HB2 PRO A  94      12.647  15.022  29.122  1.00110.00           H  
ATOM   1054  HB3 PRO A  94      13.173  13.978  30.431  1.00110.00           H  
ATOM   1055  HG2 PRO A  94      13.761  13.653  27.479  1.00110.00           H  
ATOM   1056  HG3 PRO A  94      14.933  13.674  28.792  1.00110.00           H  
ATOM   1057  HD2 PRO A  94      14.035  11.322  27.826  1.00110.00           H  
ATOM   1058  HD3 PRO A  94      14.211  11.500  29.579  1.00110.00           H  
ATOM   1059  N   TYR A  95      10.529  13.015  26.994  1.00 30.00           N  
ATOM   1060  CA  TYR A  95       9.636  13.456  25.913  1.00 30.00           C  
ATOM   1061  C   TYR A  95       8.547  12.424  25.577  1.00 30.00           C  
ATOM   1062  O   TYR A  95       7.911  12.535  24.529  1.00 30.00           O  
ATOM   1063  CB  TYR A  95      10.467  13.861  24.699  1.00 30.00           C  
ATOM   1064  CG  TYR A  95      11.879  13.278  24.638  1.00110.00           C  
ATOM   1065  CD1 TYR A  95      12.078  11.884  24.571  1.00110.00           C  
ATOM   1066  CD2 TYR A  95      12.999  14.131  24.741  1.00110.00           C  
ATOM   1067  CE1 TYR A  95      13.376  11.344  24.641  1.00110.00           C  
ATOM   1068  CE2 TYR A  95      14.296  13.591  24.828  1.00110.00           C  
ATOM   1069  CZ  TYR A  95      14.483  12.197  24.803  1.00110.00           C  
ATOM   1070  OH  TYR A  95      15.737  11.678  24.928  1.00110.00           O  
ATOM   1071  H   TYR A  95      11.180  12.282  26.768  1.00110.00           H  
ATOM   1072  HA  TYR A  95       9.075  14.336  26.227  1.00110.00           H  
ATOM   1073  HB2 TYR A  95       9.965  13.655  23.754  1.00110.00           H  
ATOM   1074  HB3 TYR A  95      10.557  14.948  24.711  1.00110.00           H  
ATOM   1075  HD1 TYR A  95      11.227  11.225  24.488  1.00110.00           H  
ATOM   1076  HD2 TYR A  95      12.874  15.204  24.790  1.00110.00           H  
ATOM   1077  HE1 TYR A  95      13.515  10.275  24.571  1.00110.00           H  
ATOM   1078  HE2 TYR A  95      15.145  14.252  24.930  1.00110.00           H  
ATOM   1079  HH  TYR A  95      15.777  10.742  24.793  1.00110.00           H  
ATOM   1080  N   ILE A  96       8.326  11.462  26.487  1.00 30.00           N  
ATOM   1081  CA  ILE A  96       7.250  10.476  26.431  1.00 30.00           C  
ATOM   1082  C   ILE A  96       6.623  10.419  27.839  1.00 30.00           C  
ATOM   1083  O   ILE A  96       7.341  10.584  28.828  1.00 30.00           O  
ATOM   1084  CB  ILE A  96       7.770   9.053  26.047  1.00 30.00           C  
ATOM   1085  CG1 ILE A  96       8.651   9.070  24.772  1.00 30.00           C  
ATOM   1086  CG2 ILE A  96       6.613   8.045  25.857  1.00 30.00           C  
ATOM   1087  CD1 ILE A  96       9.392   7.756  24.498  1.00 30.00           C  
ATOM   1088  H   ILE A  96       8.827  11.488  27.368  1.00110.00           H  
ATOM   1089  HA  ILE A  96       6.487  10.794  25.720  1.00110.00           H  
ATOM   1090  HB  ILE A  96       8.393   8.695  26.871  1.00110.00           H  
ATOM   1091 HG12 ILE A  96       8.061   9.361  23.902  1.00110.00           H  
ATOM   1092 HG13 ILE A  96       9.424   9.826  24.880  1.00110.00           H  
ATOM   1093 HG21 ILE A  96       6.985   7.055  25.597  1.00110.00           H  
ATOM   1094 HG22 ILE A  96       6.024   7.913  26.764  1.00110.00           H  
ATOM   1095 HG23 ILE A  96       5.937   8.358  25.060  1.00110.00           H  
ATOM   1096 HD11 ILE A  96      10.335   7.920  23.979  1.00110.00           H  
ATOM   1097 HD12 ILE A  96       9.590   7.215  25.417  1.00110.00           H  
ATOM   1098 HD13 ILE A  96       8.784   7.097  23.882  1.00110.00           H  
ATOM   1099  N   VAL A  97       5.297  10.212  27.914  1.00 30.00           N  
ATOM   1100  CA  VAL A  97       4.541  10.164  29.170  1.00 30.00           C  
ATOM   1101  C   VAL A  97       4.986   9.022  30.109  1.00 30.00           C  
ATOM   1102  O   VAL A  97       5.249   7.907  29.653  1.00 30.00           O  
ATOM   1103  CB  VAL A  97       3.010  10.043  28.929  1.00 30.00           C  
ATOM   1104  CG1 VAL A  97       2.450  11.310  28.257  1.00 30.00           C  
ATOM   1105  CG2 VAL A  97       2.570   8.760  28.191  1.00 30.00           C  
ATOM   1106  H   VAL A  97       4.787  10.032  27.055  1.00110.00           H  
ATOM   1107  HA  VAL A  97       4.735  11.107  29.685  1.00110.00           H  
ATOM   1108  HB  VAL A  97       2.546  10.002  29.914  1.00110.00           H  
ATOM   1109 HG11 VAL A  97       1.361  11.310  28.242  1.00110.00           H  
ATOM   1110 HG12 VAL A  97       2.789  12.197  28.772  1.00110.00           H  
ATOM   1111 HG13 VAL A  97       2.791  11.399  27.227  1.00110.00           H  
ATOM   1112 HG21 VAL A  97       1.491   8.734  28.051  1.00110.00           H  
ATOM   1113 HG22 VAL A  97       3.036   8.672  27.210  1.00110.00           H  
ATOM   1114 HG23 VAL A  97       2.822   7.861  28.751  1.00110.00           H  
ATOM   1115  N   GLN A  98       5.076   9.350  31.407  1.00 30.00           N  
ATOM   1116  CA  GLN A  98       5.475   8.437  32.473  1.00 30.00           C  
ATOM   1117  C   GLN A  98       4.236   7.783  33.100  1.00 30.00           C  
ATOM   1118  O   GLN A  98       3.303   8.493  33.475  1.00 30.00           O  
ATOM   1119  CB  GLN A  98       6.280   9.225  33.502  1.00 30.00           C  
ATOM   1120  CG  GLN A  98       7.645   9.743  32.985  1.00110.00           C  
ATOM   1121  CD  GLN A  98       8.735   8.668  32.908  1.00110.00           C  
ATOM   1122  NE2 GLN A  98       9.944   9.055  32.522  1.00110.00           N  
ATOM   1123  OE1 GLN A  98       8.511   7.505  33.224  1.00110.00           O  
ATOM   1124  H   GLN A  98       4.799  10.273  31.695  1.00110.00           H  
ATOM   1125  HA  GLN A  98       6.107   7.648  32.058  1.00110.00           H  
ATOM   1126  HB2 GLN A  98       5.691  10.069  33.859  1.00110.00           H  
ATOM   1127  HB3 GLN A  98       6.444   8.607  34.387  1.00110.00           H  
ATOM   1128  HG2 GLN A  98       7.538  10.217  32.008  1.00110.00           H  
ATOM   1129  HG3 GLN A  98       7.999  10.519  33.663  1.00110.00           H  
ATOM   1130 HE21 GLN A  98      10.717   8.397  32.600  1.00110.00           H  
ATOM   1131 HE22 GLN A  98      10.111  10.009  32.244  1.00110.00           H  
ATOM   1132  N   PHE A  99       4.293   6.450  33.252  1.00 30.00           N  
ATOM   1133  CA  PHE A  99       3.350   5.663  34.043  1.00 30.00           C  
ATOM   1134  C   PHE A  99       3.876   5.589  35.484  1.00 30.00           C  
ATOM   1135  O   PHE A  99       4.965   5.056  35.705  1.00 30.00           O  
ATOM   1136  CB  PHE A  99       3.207   4.283  33.407  1.00 30.00           C  
ATOM   1137  CG  PHE A  99       3.518   3.029  34.224  1.00110.00           C  
ATOM   1138  CD1 PHE A  99       4.836   2.524  34.251  1.00110.00           C  
ATOM   1139  CD2 PHE A  99       2.533   2.441  35.044  1.00110.00           C  
ATOM   1140  CE1 PHE A  99       5.186   1.498  35.148  1.00110.00           C  
ATOM   1141  CE2 PHE A  99       2.887   1.398  35.923  1.00110.00           C  
ATOM   1142  CZ  PHE A  99       4.212   0.934  35.987  1.00110.00           C  
ATOM   1143  H   PHE A  99       5.127   5.975  32.939  1.00110.00           H  
ATOM   1144  HA  PHE A  99       2.371   6.147  34.036  1.00110.00           H  
ATOM   1145  HB2 PHE A  99       2.194   4.184  33.014  1.00110.00           H  
ATOM   1146  HB3 PHE A  99       3.847   4.245  32.528  1.00110.00           H  
ATOM   1147  HD1 PHE A  99       5.605   2.989  33.649  1.00110.00           H  
ATOM   1148  HD2 PHE A  99       1.520   2.818  35.040  1.00110.00           H  
ATOM   1149  HE1 PHE A  99       6.212   1.175  35.223  1.00110.00           H  
ATOM   1150  HE2 PHE A  99       2.153   0.970  36.583  1.00110.00           H  
ATOM   1151  HZ  PHE A  99       4.484   0.164  36.693  1.00110.00           H  
ATOM   1152  N   TYR A 100       3.095   6.132  36.428  1.00 30.00           N  
ATOM   1153  CA  TYR A 100       3.423   6.181  37.853  1.00 30.00           C  
ATOM   1154  C   TYR A 100       2.885   4.960  38.608  1.00 30.00           C  
ATOM   1155  O   TYR A 100       3.593   4.435  39.466  1.00 30.00           O  
ATOM   1156  CB  TYR A 100       2.878   7.470  38.461  1.00 30.00           C  
ATOM   1157  CG  TYR A 100       2.775   7.560  39.981  1.00110.00           C  
ATOM   1158  CD1 TYR A 100       3.937   7.642  40.776  1.00110.00           C  
ATOM   1159  CD2 TYR A 100       1.508   7.531  40.604  1.00110.00           C  
ATOM   1160  CE1 TYR A 100       3.833   7.670  42.181  1.00110.00           C  
ATOM   1161  CE2 TYR A 100       1.404   7.563  42.008  1.00110.00           C  
ATOM   1162  CZ  TYR A 100       2.567   7.621  42.798  1.00110.00           C  
ATOM   1163  OH  TYR A 100       2.462   7.614  44.157  1.00110.00           O  
ATOM   1164  H   TYR A 100       2.206   6.530  36.135  1.00110.00           H  
ATOM   1165  HA  TYR A 100       4.508   6.183  37.981  1.00110.00           H  
ATOM   1166  HB2 TYR A 100       3.488   8.307  38.119  1.00110.00           H  
ATOM   1167  HB3 TYR A 100       1.884   7.668  38.057  1.00110.00           H  
ATOM   1168  HD1 TYR A 100       4.914   7.663  40.313  1.00110.00           H  
ATOM   1169  HD2 TYR A 100       0.607   7.473  40.012  1.00110.00           H  
ATOM   1170  HE1 TYR A 100       4.734   7.717  42.775  1.00110.00           H  
ATOM   1171  HE2 TYR A 100       0.432   7.525  42.475  1.00110.00           H  
ATOM   1172  HH  TYR A 100       3.306   7.504  44.569  1.00110.00           H  
ATOM   1173  N   GLY A 101       1.653   4.538  38.277  1.00 30.00           N  
ATOM   1174  CA  GLY A 101       0.978   3.394  38.890  1.00 30.00           C  
ATOM   1175  C   GLY A 101       0.132   2.674  37.838  1.00 30.00           C  
ATOM   1176  O   GLY A 101      -0.409   3.314  36.936  1.00 30.00           O  
ATOM   1177  H   GLY A 101       1.191   4.965  37.486  1.00110.00           H  
ATOM   1178  HA2 GLY A 101       1.700   2.700  39.325  1.00110.00           H  
ATOM   1179  HA3 GLY A 101       0.331   3.745  39.694  1.00110.00           H  
ATOM   1180  N   ALA A 102      -0.018   1.357  38.028  1.00 30.00           N  
ATOM   1181  CA  ALA A 102      -0.941   0.511  37.284  1.00 30.00           C  
ATOM   1182  C   ALA A 102      -1.536  -0.504  38.264  1.00 30.00           C  
ATOM   1183  O   ALA A 102      -0.790  -1.150  39.000  1.00 30.00           O  
ATOM   1184  CB  ALA A 102      -0.212  -0.167  36.114  1.00 30.00           C  
ATOM   1185  H   ALA A 102       0.421   0.911  38.822  1.00110.00           H  
ATOM   1186  HA  ALA A 102      -1.750   1.123  36.882  1.00110.00           H  
ATOM   1187  HB1 ALA A 102      -0.895  -0.819  35.568  1.00110.00           H  
ATOM   1188  HB2 ALA A 102       0.162   0.563  35.397  1.00110.00           H  
ATOM   1189  HB3 ALA A 102       0.619  -0.783  36.455  1.00110.00           H  
ATOM   1190  N   LEU A 103      -2.871  -0.607  38.261  1.00 30.00           N  
ATOM   1191  CA  LEU A 103      -3.647  -1.465  39.157  1.00 30.00           C  
ATOM   1192  C   LEU A 103      -4.993  -1.841  38.526  1.00 30.00           C  
ATOM   1193  O   LEU A 103      -5.325  -1.351  37.446  1.00 30.00           O  
ATOM   1194  CB  LEU A 103      -3.746  -0.866  40.557  1.00 30.00           C  
ATOM   1195  CG  LEU A 103      -3.731  -1.999  41.645  1.00110.00           C  
ATOM   1196  CD1 LEU A 103      -5.069  -2.089  42.397  1.00110.00           C  
ATOM   1197  CD2 LEU A 103      -3.241  -3.427  41.307  1.00110.00           C  
ATOM   1198  H   LEU A 103      -3.400  -0.115  37.548  1.00110.00           H  
ATOM   1199  HA  LEU A 103      -3.073  -2.387  39.134  1.00110.00           H  
ATOM   1200  HB2 LEU A 103      -2.914  -0.187  40.751  1.00110.00           H  
ATOM   1201  HB3 LEU A 103      -4.647  -0.274  40.655  1.00110.00           H  
ATOM   1202  HG  LEU A 103      -2.938  -1.702  42.319  1.00110.00           H  
ATOM   1203 HD11 LEU A 103      -4.971  -2.645  43.330  1.00110.00           H  
ATOM   1204 HD12 LEU A 103      -5.460  -1.108  42.640  1.00110.00           H  
ATOM   1205 HD13 LEU A 103      -5.834  -2.570  41.809  1.00110.00           H  
ATOM   1206 HD21 LEU A 103      -3.188  -4.030  42.215  1.00110.00           H  
ATOM   1207 HD22 LEU A 103      -3.899  -3.966  40.627  1.00110.00           H  
ATOM   1208 HD23 LEU A 103      -2.235  -3.422  40.886  1.00110.00           H  
ATOM   1209  N   PHE A 104      -5.727  -2.744  39.191  1.00 30.00           N  
ATOM   1210  CA  PHE A 104      -6.974  -3.303  38.680  1.00 30.00           C  
ATOM   1211  C   PHE A 104      -7.904  -3.732  39.820  1.00 30.00           C  
ATOM   1212  O   PHE A 104      -7.456  -4.008  40.933  1.00 30.00           O  
ATOM   1213  CB  PHE A 104      -6.677  -4.445  37.712  1.00 30.00           C  
ATOM   1214  CG  PHE A 104      -5.919  -5.637  38.279  1.00110.00           C  
ATOM   1215  CD1 PHE A 104      -4.508  -5.652  38.266  1.00110.00           C  
ATOM   1216  CD2 PHE A 104      -6.623  -6.736  38.817  1.00110.00           C  
ATOM   1217  CE1 PHE A 104      -3.806  -6.749  38.802  1.00110.00           C  
ATOM   1218  CE2 PHE A 104      -5.921  -7.833  39.352  1.00110.00           C  
ATOM   1219  CZ  PHE A 104      -4.512  -7.838  39.347  1.00110.00           C  
ATOM   1220  H   PHE A 104      -5.425  -3.083  40.095  1.00110.00           H  
ATOM   1221  HA  PHE A 104      -7.498  -2.517  38.132  1.00110.00           H  
ATOM   1222  HB2 PHE A 104      -7.616  -4.810  37.290  1.00110.00           H  
ATOM   1223  HB3 PHE A 104      -6.123  -4.060  36.854  1.00110.00           H  
ATOM   1224  HD1 PHE A 104      -3.959  -4.820  37.849  1.00110.00           H  
ATOM   1225  HD2 PHE A 104      -7.705  -6.738  38.828  1.00110.00           H  
ATOM   1226  HE1 PHE A 104      -2.725  -6.754  38.795  1.00110.00           H  
ATOM   1227  HE2 PHE A 104      -6.463  -8.670  39.768  1.00110.00           H  
ATOM   1228  HZ  PHE A 104      -3.974  -8.680  39.759  1.00110.00           H  
ATOM   1229  N   ARG A 105      -9.191  -3.802  39.469  1.00 30.00           N  
ATOM   1230  CA  ARG A 105     -10.289  -4.355  40.258  1.00 30.00           C  
ATOM   1231  C   ARG A 105     -11.001  -5.427  39.399  1.00 30.00           C  
ATOM   1232  O   ARG A 105     -10.514  -5.765  38.318  1.00 30.00           O  
ATOM   1233  CB  ARG A 105     -11.275  -3.256  40.643  1.00 30.00           C  
ATOM   1234  CG  ARG A 105     -10.817  -2.295  41.743  1.00110.00           C  
ATOM   1235  CD  ARG A 105     -11.847  -1.166  41.931  1.00110.00           C  
ATOM   1236  NE  ARG A 105     -11.562  -0.080  40.994  1.00110.00           N  
ATOM   1237  CZ  ARG A 105     -12.217   0.283  39.885  1.00110.00           C  
ATOM   1238  NH1 ARG A 105     -13.346  -0.327  39.507  1.00110.00           N1+
ATOM   1239  NH2 ARG A 105     -11.698   1.265  39.145  1.00110.00           N1+
ATOM   1240  H   ARG A 105      -9.407  -3.634  38.487  1.00110.00           H  
ATOM   1241  HA  ARG A 105      -9.909  -4.852  41.153  1.00110.00           H  
ATOM   1242  HB2 ARG A 105     -11.526  -2.685  39.746  1.00110.00           H  
ATOM   1243  HB3 ARG A 105     -12.217  -3.683  40.987  1.00110.00           H  
ATOM   1244  HG2 ARG A 105     -10.690  -2.848  42.673  1.00110.00           H  
ATOM   1245  HG3 ARG A 105      -9.838  -1.879  41.497  1.00110.00           H  
ATOM   1246  HD2 ARG A 105     -12.874  -1.521  41.845  1.00110.00           H  
ATOM   1247  HD3 ARG A 105     -11.756  -0.743  42.931  1.00110.00           H  
ATOM   1248  HE  ARG A 105     -10.683   0.412  41.202  1.00110.00           H  
ATOM   1249 HH11 ARG A 105     -13.829  -0.039  38.669  1.00110.00           H  
ATOM   1250 HH12 ARG A 105     -13.744  -1.061  40.071  1.00110.00           H  
ATOM   1251 HH21 ARG A 105     -11.956   1.417  38.171  1.00110.00           H  
ATOM   1252 HH22 ARG A 105     -10.881   1.776  39.488  1.00110.00           H  
ATOM   1253  N   GLU A 106     -12.130  -5.963  39.893  1.00 30.00           N  
ATOM   1254  CA  GLU A 106     -12.934  -6.996  39.230  1.00 30.00           C  
ATOM   1255  C   GLU A 106     -13.410  -6.635  37.806  1.00 30.00           C  
ATOM   1256  O   GLU A 106     -13.377  -7.504  36.934  1.00 30.00           O  
ATOM   1257  CB  GLU A 106     -14.102  -7.391  40.164  1.00 30.00           C  
ATOM   1258  CG  GLU A 106     -15.090  -8.440  39.593  1.00 30.00           C  
ATOM   1259  CD  GLU A 106     -16.204  -8.894  40.552  1.00 30.00           C  
ATOM   1260  OE1 GLU A 106     -16.319  -8.333  41.666  1.00 30.00           O  
ATOM   1261  OE2 GLU A 106     -16.945  -9.814  40.140  1.00 30.00           O1-
ATOM   1262  H   GLU A 106     -12.439  -5.659  40.802  1.00110.00           H  
ATOM   1263  HA  GLU A 106     -12.289  -7.870  39.122  1.00110.00           H  
ATOM   1264  HB2 GLU A 106     -13.689  -7.772  41.099  1.00110.00           H  
ATOM   1265  HB3 GLU A 106     -14.667  -6.496  40.428  1.00110.00           H  
ATOM   1266  HG2 GLU A 106     -15.584  -8.055  38.700  1.00110.00           H  
ATOM   1267  HG3 GLU A 106     -14.536  -9.326  39.279  1.00110.00           H  
ATOM   1268  N   GLY A 107     -13.830  -5.375  37.605  1.00 30.00           N  
ATOM   1269  CA  GLY A 107     -14.442  -4.913  36.360  1.00 30.00           C  
ATOM   1270  C   GLY A 107     -13.654  -3.788  35.675  1.00 30.00           C  
ATOM   1271  O   GLY A 107     -14.100  -3.345  34.617  1.00 30.00           O  
ATOM   1272  H   GLY A 107     -13.808  -4.741  38.388  1.00110.00           H  
ATOM   1273  HA2 GLY A 107     -14.619  -5.736  35.671  1.00110.00           H  
ATOM   1274  HA3 GLY A 107     -15.429  -4.520  36.604  1.00110.00           H  
ATOM   1275  N   ASP A 108     -12.532  -3.304  36.245  1.00 30.00           N  
ATOM   1276  CA  ASP A 108     -11.782  -2.154  35.720  1.00 30.00           C  
ATOM   1277  C   ASP A 108     -10.260  -2.349  35.798  1.00 30.00           C  
ATOM   1278  O   ASP A 108      -9.761  -2.989  36.722  1.00 30.00           O  
ATOM   1279  CB  ASP A 108     -12.180  -0.880  36.459  1.00 30.00           C  
ATOM   1280  CG  ASP A 108     -12.033   0.460  35.741  1.00110.00           C  
ATOM   1281  OD1 ASP A 108     -12.671   0.621  34.683  1.00110.00           O  
ATOM   1282  OD2 ASP A 108     -11.440   1.372  36.354  1.00110.00           O1-
ATOM   1283  H   ASP A 108     -12.115  -3.808  37.015  1.00110.00           H  
ATOM   1284  HA  ASP A 108     -12.037  -2.038  34.667  1.00110.00           H  
ATOM   1285  HB2 ASP A 108     -13.236  -0.941  36.720  1.00110.00           H  
ATOM   1286  HB3 ASP A 108     -11.643  -0.835  37.407  1.00110.00           H  
ATOM   1287  N   CYS A 109      -9.571  -1.722  34.834  1.00 30.00           N  
ATOM   1288  CA  CYS A 109      -8.124  -1.523  34.744  1.00 30.00           C  
ATOM   1289  C   CYS A 109      -7.844  -0.017  34.888  1.00 30.00           C  
ATOM   1290  O   CYS A 109      -8.650   0.793  34.430  1.00 30.00           O  
ATOM   1291  CB  CYS A 109      -7.650  -1.991  33.371  1.00 30.00           C  
ATOM   1292  SG  CYS A 109      -5.843  -2.201  33.310  1.00110.00           S  
ATOM   1293  H   CYS A 109     -10.121  -1.199  34.152  1.00110.00           H  
ATOM   1294  HA  CYS A 109      -7.620  -2.082  35.535  1.00110.00           H  
ATOM   1295  HB2 CYS A 109      -8.099  -2.953  33.124  1.00110.00           H  
ATOM   1296  HB3 CYS A 109      -7.946  -1.298  32.590  1.00110.00           H  
ATOM   1297  HG  CYS A 109      -5.529  -0.922  33.547  1.00110.00           H  
ATOM   1298  N   TRP A 110      -6.707   0.330  35.512  1.00 30.00           N  
ATOM   1299  CA  TRP A 110      -6.307   1.707  35.814  1.00 30.00           C  
ATOM   1300  C   TRP A 110      -4.845   1.936  35.404  1.00 30.00           C  
ATOM   1301  O   TRP A 110      -4.007   1.066  35.645  1.00 30.00           O  
ATOM   1302  CB  TRP A 110      -6.466   1.973  37.308  1.00 30.00           C  
ATOM   1303  CG  TRP A 110      -5.849   3.181  37.944  1.00110.00           C  
ATOM   1304  CD1 TRP A 110      -5.683   4.399  37.391  1.00110.00           C  
ATOM   1305  CD2 TRP A 110      -5.254   3.269  39.268  1.00110.00           C  
ATOM   1306  CE2 TRP A 110      -4.653   4.548  39.427  1.00110.00           C  
ATOM   1307  CE3 TRP A 110      -5.157   2.385  40.355  1.00110.00           C  
ATOM   1308  NE1 TRP A 110      -4.957   5.187  38.254  1.00110.00           N  
ATOM   1309  CZ2 TRP A 110      -3.948   4.920  40.584  1.00110.00           C  
ATOM   1310  CZ3 TRP A 110      -4.408   2.717  41.496  1.00110.00           C  
ATOM   1311  CH2 TRP A 110      -3.810   3.985  41.624  1.00110.00           C  
ATOM   1312  H   TRP A 110      -6.091  -0.390  35.881  1.00110.00           H  
ATOM   1313  HA  TRP A 110      -6.932   2.413  35.267  1.00110.00           H  
ATOM   1314  HB2 TRP A 110      -7.527   1.981  37.562  1.00110.00           H  
ATOM   1315  HB3 TRP A 110      -6.049   1.123  37.847  1.00110.00           H  
ATOM   1316  HD1 TRP A 110      -6.015   4.677  36.402  1.00110.00           H  
ATOM   1317  HE1 TRP A 110      -4.720   6.145  38.043  1.00110.00           H  
ATOM   1318  HE3 TRP A 110      -5.674   1.443  40.285  1.00110.00           H  
ATOM   1319  HZ2 TRP A 110      -3.510   5.904  40.673  1.00110.00           H  
ATOM   1320  HZ3 TRP A 110      -4.312   1.985  42.274  1.00110.00           H  
ATOM   1321  HH2 TRP A 110      -3.267   4.248  42.520  1.00110.00           H  
ATOM   1322  N   ILE A 111      -4.569   3.124  34.841  1.00 30.00           N  
ATOM   1323  CA  ILE A 111      -3.228   3.620  34.523  1.00 30.00           C  
ATOM   1324  C   ILE A 111      -3.147   5.085  34.979  1.00 30.00           C  
ATOM   1325  O   ILE A 111      -3.886   5.918  34.452  1.00 30.00           O  
ATOM   1326  CB  ILE A 111      -2.949   3.525  33.026  1.00 30.00           C  
ATOM   1327  CG1 ILE A 111      -3.510   2.240  32.354  1.00110.00           C  
ATOM   1328  CG2 ILE A 111      -1.421   3.598  32.803  1.00110.00           C  
ATOM   1329  CD1 ILE A 111      -3.162   2.075  30.866  1.00110.00           C  
ATOM   1330  H   ILE A 111      -5.341   3.743  34.618  1.00110.00           H  
ATOM   1331  HA  ILE A 111      -2.491   3.030  35.074  1.00110.00           H  
ATOM   1332  HB  ILE A 111      -3.407   4.369  32.507  1.00110.00           H  
ATOM   1333 HG12 ILE A 111      -3.168   1.357  32.897  1.00110.00           H  
ATOM   1334 HG13 ILE A 111      -4.598   2.239  32.429  1.00110.00           H  
ATOM   1335 HG21 ILE A 111      -1.167   3.655  31.745  1.00110.00           H  
ATOM   1336 HG22 ILE A 111      -0.976   4.468  33.287  1.00110.00           H  
ATOM   1337 HG23 ILE A 111      -0.922   2.717  33.208  1.00110.00           H  
ATOM   1338 HD11 ILE A 111      -3.738   1.262  30.424  1.00110.00           H  
ATOM   1339 HD12 ILE A 111      -3.372   2.982  30.301  1.00110.00           H  
ATOM   1340 HD13 ILE A 111      -2.109   1.830  30.723  1.00110.00           H  
ATOM   1341  N   CYS A 112      -2.247   5.376  35.934  1.00 30.00           N  
ATOM   1342  CA  CYS A 112      -1.998   6.722  36.454  1.00 30.00           C  
ATOM   1343  C   CYS A 112      -0.783   7.314  35.715  1.00 30.00           C  
ATOM   1344  O   CYS A 112       0.341   6.851  35.906  1.00 30.00           O  
ATOM   1345  CB  CYS A 112      -1.717   6.715  37.954  1.00 30.00           C  
ATOM   1346  SG  CYS A 112      -2.154   8.275  38.759  1.00110.00           S  
ATOM   1347  H   CYS A 112      -1.641   4.628  36.264  1.00110.00           H  
ATOM   1348  HA  CYS A 112      -2.879   7.342  36.273  1.00110.00           H  
ATOM   1349  HB2 CYS A 112      -2.310   5.937  38.430  1.00110.00           H  
ATOM   1350  HB3 CYS A 112      -0.681   6.464  38.186  1.00110.00           H  
ATOM   1351  HG  CYS A 112      -1.243   9.026  38.125  1.00110.00           H  
ATOM   1352  N   MET A 113      -1.062   8.307  34.862  1.00 30.00           N  
ATOM   1353  CA  MET A 113      -0.129   8.943  33.933  1.00 30.00           C  
ATOM   1354  C   MET A 113       0.087  10.419  34.316  1.00 30.00           C  
ATOM   1355  O   MET A 113      -0.603  10.935  35.197  1.00 30.00           O  
ATOM   1356  CB  MET A 113      -0.735   8.820  32.538  1.00 30.00           C  
ATOM   1357  CG  MET A 113       0.270   8.794  31.382  1.00110.00           C  
ATOM   1358  SD  MET A 113       1.199   7.253  31.235  1.00110.00           S  
ATOM   1359  CE  MET A 113      -0.126   6.133  30.733  1.00110.00           C  
ATOM   1360  H   MET A 113      -2.019   8.653  34.814  1.00110.00           H  
ATOM   1361  HA  MET A 113       0.828   8.424  33.971  1.00110.00           H  
ATOM   1362  HB2 MET A 113      -1.361   7.931  32.473  1.00110.00           H  
ATOM   1363  HB3 MET A 113      -1.429   9.647  32.376  1.00110.00           H  
ATOM   1364  HG2 MET A 113      -0.253   8.950  30.439  1.00110.00           H  
ATOM   1365  HG3 MET A 113       0.976   9.616  31.468  1.00110.00           H  
ATOM   1366  HE1 MET A 113       0.282   5.180  30.399  1.00110.00           H  
ATOM   1367  HE2 MET A 113      -0.807   5.957  31.560  1.00110.00           H  
ATOM   1368  HE3 MET A 113      -0.702   6.573  29.924  1.00110.00           H  
ATOM   1369  N   GLU A 114       1.035  11.081  33.629  1.00 30.00           N  
ATOM   1370  CA  GLU A 114       1.281  12.531  33.707  1.00 30.00           C  
ATOM   1371  C   GLU A 114       0.036  13.373  33.372  1.00 30.00           C  
ATOM   1372  O   GLU A 114      -0.735  12.998  32.488  1.00 30.00           O  
ATOM   1373  CB  GLU A 114       2.408  12.973  32.778  1.00 30.00           C  
ATOM   1374  CG  GLU A 114       3.763  12.250  32.931  1.00110.00           C  
ATOM   1375  CD  GLU A 114       4.699  12.916  33.936  1.00110.00           C  
ATOM   1376  OE1 GLU A 114       4.209  13.327  35.009  1.00110.00           O  
ATOM   1377  OE2 GLU A 114       5.901  13.003  33.606  1.00110.00           O1-
ATOM   1378  H   GLU A 114       1.626  10.538  33.019  1.00110.00           H  
ATOM   1379  HA  GLU A 114       1.568  12.744  34.739  1.00110.00           H  
ATOM   1380  HB2 GLU A 114       2.052  12.738  31.779  1.00110.00           H  
ATOM   1381  HB3 GLU A 114       2.547  14.056  32.815  1.00110.00           H  
ATOM   1382  HG2 GLU A 114       3.631  11.206  33.211  1.00110.00           H  
ATOM   1383  HG3 GLU A 114       4.266  12.250  31.963  1.00110.00           H  
ATOM   1384  N   LEU A 115      -0.083  14.527  34.046  1.00 30.00           N  
ATOM   1385  CA  LEU A 115      -1.052  15.577  33.742  1.00 30.00           C  
ATOM   1386  C   LEU A 115      -0.335  16.740  33.034  1.00 30.00           C  
ATOM   1387  O   LEU A 115       0.555  17.354  33.626  1.00 30.00           O  
ATOM   1388  CB  LEU A 115      -1.763  15.994  35.026  1.00 30.00           C  
ATOM   1389  CG  LEU A 115      -3.059  16.841  34.946  1.00110.00           C  
ATOM   1390  CD1 LEU A 115      -2.898  18.223  34.290  1.00110.00           C  
ATOM   1391  CD2 LEU A 115      -4.239  16.065  34.351  1.00110.00           C  
ATOM   1392  H   LEU A 115       0.644  14.770  34.701  1.00110.00           H  
ATOM   1393  HA  LEU A 115      -1.810  15.175  33.070  1.00110.00           H  
ATOM   1394  HB2 LEU A 115      -2.011  15.093  35.583  1.00110.00           H  
ATOM   1395  HB3 LEU A 115      -1.051  16.520  35.665  1.00110.00           H  
ATOM   1396  HG  LEU A 115      -3.330  17.040  35.984  1.00110.00           H  
ATOM   1397 HD11 LEU A 115      -3.766  18.851  34.492  1.00110.00           H  
ATOM   1398 HD12 LEU A 115      -2.022  18.746  34.674  1.00110.00           H  
ATOM   1399 HD13 LEU A 115      -2.801  18.154  33.208  1.00110.00           H  
ATOM   1400 HD21 LEU A 115      -5.153  16.657  34.388  1.00110.00           H  
ATOM   1401 HD22 LEU A 115      -4.062  15.800  33.311  1.00110.00           H  
ATOM   1402 HD23 LEU A 115      -4.421  15.140  34.898  1.00110.00           H  
ATOM   1403  N   MET A 116      -0.723  16.993  31.773  1.00 30.00           N  
ATOM   1404  CA  MET A 116      -0.090  17.956  30.874  1.00 30.00           C  
ATOM   1405  C   MET A 116      -0.977  19.200  30.732  1.00 30.00           C  
ATOM   1406  O   MET A 116      -2.024  19.145  30.088  1.00 30.00           O  
ATOM   1407  CB  MET A 116       0.191  17.295  29.528  1.00 30.00           C  
ATOM   1408  CG  MET A 116       1.680  17.130  29.249  1.00110.00           C  
ATOM   1409  SD  MET A 116       2.558  16.100  30.435  1.00110.00           S  
ATOM   1410  CE  MET A 116       2.012  14.508  29.812  1.00110.00           C  
ATOM   1411  H   MET A 116      -1.500  16.454  31.402  1.00110.00           H  
ATOM   1412  HA  MET A 116       0.857  18.288  31.305  1.00110.00           H  
ATOM   1413  HB2 MET A 116      -0.309  16.330  29.450  1.00110.00           H  
ATOM   1414  HB3 MET A 116      -0.220  17.892  28.711  1.00110.00           H  
ATOM   1415  HG2 MET A 116       1.845  16.755  28.240  1.00110.00           H  
ATOM   1416  HG3 MET A 116       2.150  18.097  29.276  1.00110.00           H  
ATOM   1417  HE1 MET A 116       2.772  13.791  30.106  1.00110.00           H  
ATOM   1418  HE2 MET A 116       1.046  14.232  30.234  1.00110.00           H  
ATOM   1419  HE3 MET A 116       1.935  14.501  28.725  1.00110.00           H  
ATOM   1420  N   SER A 117      -0.548  20.310  31.342  1.00110.00           N  
ATOM   1421  CA  SER A 117      -1.231  21.596  31.433  1.00110.00           C  
ATOM   1422  C   SER A 117      -1.466  22.247  30.054  1.00110.00           C  
ATOM   1423  O   SER A 117      -0.533  22.400  29.268  1.00110.00           O  
ATOM   1424  CB  SER A 117      -0.329  22.523  32.275  1.00110.00           C  
ATOM   1425  OG  SER A 117       0.116  21.885  33.465  1.00110.00           O  
ATOM   1426  H   SER A 117       0.305  20.260  31.881  1.00110.00           H  
ATOM   1427  HA  SER A 117      -2.185  21.440  31.939  1.00110.00           H  
ATOM   1428  HB2 SER A 117       0.551  22.825  31.704  1.00110.00           H  
ATOM   1429  HB3 SER A 117      -0.866  23.437  32.534  1.00110.00           H  
ATOM   1430  HG  SER A 117      -0.642  21.637  33.980  1.00110.00           H  
ATOM   1431  N   THR A 118      -2.703  22.671  29.789  1.00110.00           N  
ATOM   1432  CA  THR A 118      -3.131  23.370  28.584  1.00110.00           C  
ATOM   1433  C   THR A 118      -4.381  24.213  28.918  1.00110.00           C  
ATOM   1434  O   THR A 118      -4.857  24.206  30.056  1.00110.00           O  
ATOM   1435  CB  THR A 118      -3.244  22.377  27.391  1.00110.00           C  
ATOM   1436  CG2 THR A 118      -4.208  21.207  27.626  1.00110.00           C  
ATOM   1437  OG1 THR A 118      -3.667  23.036  26.213  1.00110.00           O  
ATOM   1438  H   THR A 118      -3.426  22.587  30.490  1.00110.00           H  
ATOM   1439  HA  THR A 118      -2.353  24.096  28.337  1.00110.00           H  
ATOM   1440  HB  THR A 118      -2.256  21.961  27.182  1.00110.00           H  
ATOM   1441  HG1 THR A 118      -2.885  23.245  25.703  1.00110.00           H  
ATOM   1442 HG21 THR A 118      -4.313  20.591  26.732  1.00110.00           H  
ATOM   1443 HG22 THR A 118      -3.823  20.560  28.412  1.00110.00           H  
ATOM   1444 HG23 THR A 118      -5.202  21.544  27.918  1.00110.00           H  
ATOM   1445  N   SER A 119      -4.902  24.946  27.929  1.00110.00           N  
ATOM   1446  CA  SER A 119      -6.069  25.817  27.997  1.00110.00           C  
ATOM   1447  C   SER A 119      -6.698  25.942  26.595  1.00110.00           C  
ATOM   1448  O   SER A 119      -6.946  27.046  26.106  1.00110.00           O  
ATOM   1449  CB  SER A 119      -5.714  27.143  28.715  1.00110.00           C  
ATOM   1450  OG  SER A 119      -6.829  28.008  28.848  1.00110.00           O  
ATOM   1451  H   SER A 119      -4.498  24.784  27.011  1.00110.00           H  
ATOM   1452  HA  SER A 119      -6.821  25.311  28.606  1.00110.00           H  
ATOM   1453  HB2 SER A 119      -5.325  26.940  29.714  1.00110.00           H  
ATOM   1454  HB3 SER A 119      -4.926  27.665  28.170  1.00110.00           H  
ATOM   1455  HG  SER A 119      -7.136  28.198  27.965  1.00110.00           H  
ATOM   1456  N   PHE A 120      -6.921  24.799  25.937  1.00110.00           N  
ATOM   1457  CA  PHE A 120      -7.587  24.654  24.642  1.00110.00           C  
ATOM   1458  C   PHE A 120      -9.124  24.753  24.805  1.00110.00           C  
ATOM   1459  O   PHE A 120      -9.634  24.825  25.925  1.00110.00           O  
ATOM   1460  CB  PHE A 120      -7.209  23.251  24.080  1.00110.00           C  
ATOM   1461  CG  PHE A 120      -7.972  22.070  24.677  1.00110.00           C  
ATOM   1462  CD1 PHE A 120      -7.930  21.809  26.063  1.00110.00           C  
ATOM   1463  CD2 PHE A 120      -8.824  21.301  23.858  1.00110.00           C  
ATOM   1464  CE1 PHE A 120      -8.814  20.876  26.628  1.00110.00           C  
ATOM   1465  CE2 PHE A 120      -9.671  20.327  24.420  1.00110.00           C  
ATOM   1466  CZ  PHE A 120      -9.677  20.124  25.811  1.00110.00           C  
ATOM   1467  H   PHE A 120      -6.738  23.939  26.432  1.00110.00           H  
ATOM   1468  HA  PHE A 120      -7.238  25.438  23.966  1.00110.00           H  
ATOM   1469  HB2 PHE A 120      -7.384  23.258  23.003  1.00110.00           H  
ATOM   1470  HB3 PHE A 120      -6.138  23.072  24.190  1.00110.00           H  
ATOM   1471  HD1 PHE A 120      -7.263  22.346  26.717  1.00110.00           H  
ATOM   1472  HD2 PHE A 120      -8.847  21.467  22.794  1.00110.00           H  
ATOM   1473  HE1 PHE A 120      -8.814  20.723  27.697  1.00110.00           H  
ATOM   1474  HE2 PHE A 120     -10.330  19.749  23.788  1.00110.00           H  
ATOM   1475  HZ  PHE A 120     -10.330  19.387  26.255  1.00110.00           H  
ATOM   1476  N   ASP A 121      -9.861  24.699  23.688  1.00110.00           N  
ATOM   1477  CA  ASP A 121     -11.327  24.645  23.641  1.00110.00           C  
ATOM   1478  C   ASP A 121     -11.842  23.519  22.719  1.00110.00           C  
ATOM   1479  O   ASP A 121     -13.022  23.179  22.798  1.00110.00           O  
ATOM   1480  CB  ASP A 121     -11.906  26.035  23.265  1.00110.00           C  
ATOM   1481  CG  ASP A 121     -11.643  26.487  21.823  1.00110.00           C  
ATOM   1482  OD1 ASP A 121     -10.494  26.326  21.357  1.00110.00           O  
ATOM   1483  OD2 ASP A 121     -12.596  26.983  21.185  1.00110.00           O1-
ATOM   1484  H   ASP A 121      -9.395  24.781  22.797  1.00110.00           H  
ATOM   1485  HA  ASP A 121     -11.709  24.393  24.632  1.00110.00           H  
ATOM   1486  HB2 ASP A 121     -12.986  26.020  23.422  1.00110.00           H  
ATOM   1487  HB3 ASP A 121     -11.519  26.797  23.942  1.00110.00           H  
ATOM   1488  N   LYS A 122     -11.001  22.953  21.839  1.00110.00           N  
ATOM   1489  CA  LYS A 122     -11.379  21.986  20.808  1.00110.00           C  
ATOM   1490  C   LYS A 122     -10.142  21.306  20.201  1.00110.00           C  
ATOM   1491  O   LYS A 122      -9.030  21.830  20.288  1.00110.00           O  
ATOM   1492  CB  LYS A 122     -12.235  22.672  19.711  1.00110.00           C  
ATOM   1493  CG  LYS A 122     -11.491  23.795  18.959  1.00110.00           C  
ATOM   1494  CD  LYS A 122     -12.425  24.714  18.161  1.00110.00           C  
ATOM   1495  CE  LYS A 122     -11.679  25.878  17.490  1.00110.00           C  
ATOM   1496  NZ  LYS A 122     -11.153  26.836  18.478  1.00110.00           N1+
ATOM   1497  H   LYS A 122     -10.029  23.223  21.841  1.00110.00           H  
ATOM   1498  HA  LYS A 122     -11.975  21.208  21.289  1.00110.00           H  
ATOM   1499  HB2 LYS A 122     -12.582  21.929  18.993  1.00110.00           H  
ATOM   1500  HB3 LYS A 122     -13.143  23.072  20.163  1.00110.00           H  
ATOM   1501  HG2 LYS A 122     -10.939  24.402  19.674  1.00110.00           H  
ATOM   1502  HG3 LYS A 122     -10.739  23.366  18.295  1.00110.00           H  
ATOM   1503  HD2 LYS A 122     -12.937  24.126  17.398  1.00110.00           H  
ATOM   1504  HD3 LYS A 122     -13.203  25.112  18.815  1.00110.00           H  
ATOM   1505  HE2 LYS A 122     -10.856  25.506  16.878  1.00110.00           H  
ATOM   1506  HE3 LYS A 122     -12.355  26.414  16.824  1.00110.00           H  
ATOM   1507  HZ1 LYS A 122     -11.910  27.196  19.045  1.00110.00           H  
ATOM   1508  HZ2 LYS A 122     -10.502  26.372  19.098  1.00110.00           H  
ATOM   1509  HZ3 LYS A 122     -10.684  27.598  18.012  1.00110.00           H  
ATOM   1510  N   PHE A 123     -10.380  20.184  19.515  1.00110.00           N  
ATOM   1511  CA  PHE A 123      -9.464  19.465  18.636  1.00110.00           C  
ATOM   1512  C   PHE A 123     -10.293  19.067  17.404  1.00110.00           C  
ATOM   1513  O   PHE A 123     -10.768  17.936  17.326  1.00110.00           O  
ATOM   1514  CB  PHE A 123      -8.839  18.238  19.349  1.00110.00           C  
ATOM   1515  CG  PHE A 123      -7.660  18.480  20.280  1.00110.00           C  
ATOM   1516  CD1 PHE A 123      -7.873  18.747  21.647  1.00110.00           C  
ATOM   1517  CD2 PHE A 123      -6.340  18.348  19.797  1.00110.00           C  
ATOM   1518  CE1 PHE A 123      -6.779  18.873  22.526  1.00110.00           C  
ATOM   1519  CE2 PHE A 123      -5.246  18.453  20.680  1.00110.00           C  
ATOM   1520  CZ  PHE A 123      -5.466  18.716  22.045  1.00110.00           C  
ATOM   1521  H   PHE A 123     -11.334  19.857  19.486  1.00110.00           H  
ATOM   1522  HA  PHE A 123      -8.660  20.122  18.297  1.00110.00           H  
ATOM   1523  HB2 PHE A 123      -9.613  17.699  19.897  1.00110.00           H  
ATOM   1524  HB3 PHE A 123      -8.490  17.529  18.595  1.00110.00           H  
ATOM   1525  HD1 PHE A 123      -8.878  18.838  22.032  1.00110.00           H  
ATOM   1526  HD2 PHE A 123      -6.171  18.132  18.753  1.00110.00           H  
ATOM   1527  HE1 PHE A 123      -6.953  19.073  23.574  1.00110.00           H  
ATOM   1528  HE2 PHE A 123      -4.240  18.312  20.316  1.00110.00           H  
ATOM   1529  HZ  PHE A 123      -4.631  18.793  22.728  1.00110.00           H  
ATOM   1530  N   TYR A 124     -10.533  20.001  16.469  1.00110.00           N  
ATOM   1531  CA  TYR A 124     -11.283  19.738  15.226  1.00110.00           C  
ATOM   1532  C   TYR A 124     -10.480  18.805  14.308  1.00110.00           C  
ATOM   1533  O   TYR A 124     -10.994  17.816  13.786  1.00110.00           O  
ATOM   1534  CB  TYR A 124     -11.552  21.074  14.487  1.00110.00           C  
ATOM   1535  CG  TYR A 124     -12.217  20.953  13.121  1.00110.00           C  
ATOM   1536  CD1 TYR A 124     -13.583  20.616  13.023  1.00110.00           C  
ATOM   1537  CD2 TYR A 124     -11.462  21.146  11.942  1.00110.00           C  
ATOM   1538  CE1 TYR A 124     -14.188  20.467  11.759  1.00110.00           C  
ATOM   1539  CE2 TYR A 124     -12.067  20.993  10.679  1.00110.00           C  
ATOM   1540  CZ  TYR A 124     -13.430  20.654  10.587  1.00110.00           C  
ATOM   1541  OH  TYR A 124     -14.007  20.505   9.360  1.00110.00           O  
ATOM   1542  H   TYR A 124     -10.144  20.921  16.606  1.00110.00           H  
ATOM   1543  HA  TYR A 124     -12.231  19.254  15.465  1.00110.00           H  
ATOM   1544  HB2 TYR A 124     -12.175  21.717  15.110  1.00110.00           H  
ATOM   1545  HB3 TYR A 124     -10.614  21.611  14.349  1.00110.00           H  
ATOM   1546  HD1 TYR A 124     -14.171  20.460  13.916  1.00110.00           H  
ATOM   1547  HD2 TYR A 124     -10.411  21.395  11.995  1.00110.00           H  
ATOM   1548  HE1 TYR A 124     -15.235  20.204  11.701  1.00110.00           H  
ATOM   1549  HE2 TYR A 124     -11.483  21.133   9.781  1.00110.00           H  
ATOM   1550  HH  TYR A 124     -14.929  20.283   9.407  1.00110.00           H  
ATOM   1551  N   LYS A 125      -9.202  19.135  14.133  1.00110.00           N  
ATOM   1552  CA  LYS A 125      -8.210  18.402  13.385  1.00110.00           C  
ATOM   1553  C   LYS A 125      -6.867  18.902  13.907  1.00110.00           C  
ATOM   1554  O   LYS A 125      -6.778  20.032  14.400  1.00110.00           O  
ATOM   1555  CB  LYS A 125      -8.413  18.598  11.866  1.00110.00           C  
ATOM   1556  CG  LYS A 125      -8.207  17.310  11.055  1.00110.00           C  
ATOM   1557  CD  LYS A 125      -8.683  17.473   9.601  1.00110.00           C  
ATOM   1558  CE  LYS A 125      -8.581  16.184   8.772  1.00110.00           C  
ATOM   1559  NZ  LYS A 125      -9.553  15.175   9.225  1.00110.00           N1+
ATOM   1560  H   LYS A 125      -8.817  19.931  14.627  1.00110.00           H  
ATOM   1561  HA  LYS A 125      -8.312  17.349  13.655  1.00110.00           H  
ATOM   1562  HB2 LYS A 125      -9.424  18.959  11.672  1.00110.00           H  
ATOM   1563  HB3 LYS A 125      -7.759  19.388  11.493  1.00110.00           H  
ATOM   1564  HG2 LYS A 125      -7.159  17.007  11.089  1.00110.00           H  
ATOM   1565  HG3 LYS A 125      -8.776  16.507  11.526  1.00110.00           H  
ATOM   1566  HD2 LYS A 125      -9.715  17.826   9.588  1.00110.00           H  
ATOM   1567  HD3 LYS A 125      -8.100  18.259   9.120  1.00110.00           H  
ATOM   1568  HE2 LYS A 125      -8.782  16.404   7.723  1.00110.00           H  
ATOM   1569  HE3 LYS A 125      -7.576  15.763   8.821  1.00110.00           H  
ATOM   1570  HZ1 LYS A 125      -9.353  14.922  10.182  1.00110.00           H  
ATOM   1571  HZ2 LYS A 125     -10.485  15.557   9.171  1.00110.00           H  
ATOM   1572  HZ3 LYS A 125      -9.491  14.355   8.641  1.00110.00           H  
ATOM   1573  N   TYR A 126      -5.845  18.048  13.834  1.00110.00           N  
ATOM   1574  CA  TYR A 126      -4.484  18.328  14.272  1.00110.00           C  
ATOM   1575  C   TYR A 126      -4.429  18.592  15.791  1.00110.00           C  
ATOM   1576  O   TYR A 126      -5.039  17.844  16.560  1.00110.00           O  
ATOM   1577  CB  TYR A 126      -3.689  19.293  13.333  1.00110.00           C  
ATOM   1578  CG  TYR A 126      -4.383  20.232  12.360  1.00110.00           C  
ATOM   1579  CD1 TYR A 126      -4.964  19.712  11.185  1.00110.00           C  
ATOM   1580  CD2 TYR A 126      -4.336  21.627  12.547  1.00110.00           C  
ATOM   1581  CE1 TYR A 126      -5.486  20.571  10.201  1.00110.00           C  
ATOM   1582  CE2 TYR A 126      -4.824  22.488  11.544  1.00110.00           C  
ATOM   1583  CZ  TYR A 126      -5.409  21.963  10.378  1.00110.00           C  
ATOM   1584  OH  TYR A 126      -5.890  22.792   9.410  1.00110.00           O  
ATOM   1585  H   TYR A 126      -6.021  17.129  13.461  1.00110.00           H  
ATOM   1586  HA  TYR A 126      -3.980  17.364  14.185  1.00110.00           H  
ATOM   1587  HB2 TYR A 126      -2.901  19.840  13.851  1.00110.00           H  
ATOM   1588  HB3 TYR A 126      -3.131  18.642  12.674  1.00110.00           H  
ATOM   1589  HD1 TYR A 126      -4.974  18.646  11.020  1.00110.00           H  
ATOM   1590  HD2 TYR A 126      -3.883  22.039  13.434  1.00110.00           H  
ATOM   1591  HE1 TYR A 126      -5.912  20.165   9.296  1.00110.00           H  
ATOM   1592  HE2 TYR A 126      -4.728  23.554  11.660  1.00110.00           H  
ATOM   1593  HH  TYR A 126      -5.608  23.691   9.518  1.00110.00           H  
ATOM   1594  N   VAL A 127      -3.590  19.537  16.232  1.00110.00           N  
ATOM   1595  CA  VAL A 127      -3.386  19.919  17.619  1.00110.00           C  
ATOM   1596  C   VAL A 127      -3.915  21.332  17.719  1.00110.00           C  
ATOM   1597  O   VAL A 127      -3.951  22.094  16.745  1.00110.00           O  
ATOM   1598  CB  VAL A 127      -1.894  19.846  18.069  1.00110.00           C  
ATOM   1599  CG1 VAL A 127      -0.932  20.706  17.244  1.00110.00           C  
ATOM   1600  CG2 VAL A 127      -1.644  20.118  19.566  1.00110.00           C  
ATOM   1601  H   VAL A 127      -3.238  20.195  15.554  1.00110.00           H  
ATOM   1602  HA  VAL A 127      -3.976  19.273  18.267  1.00110.00           H  
ATOM   1603  HB  VAL A 127      -1.601  18.817  17.944  1.00110.00           H  
ATOM   1604 HG11 VAL A 127       0.107  20.470  17.479  1.00110.00           H  
ATOM   1605 HG12 VAL A 127      -1.067  20.550  16.177  1.00110.00           H  
ATOM   1606 HG13 VAL A 127      -1.077  21.761  17.458  1.00110.00           H  
ATOM   1607 HG21 VAL A 127      -0.618  19.855  19.833  1.00110.00           H  
ATOM   1608 HG22 VAL A 127      -1.770  21.169  19.825  1.00110.00           H  
ATOM   1609 HG23 VAL A 127      -2.294  19.521  20.202  1.00110.00           H  
ATOM   1610  N   TYR A 128      -4.277  21.662  18.946  1.00 30.00           N  
ATOM   1611  CA  TYR A 128      -4.902  22.930  19.325  1.00 30.00           C  
ATOM   1612  C   TYR A 128      -4.017  24.145  18.991  1.00 30.00           C  
ATOM   1613  O   TYR A 128      -4.569  25.174  18.601  1.00 30.00           O  
ATOM   1614  CB  TYR A 128      -5.262  22.975  20.807  1.00 30.00           C  
ATOM   1615  CG  TYR A 128      -4.119  22.998  21.811  1.00110.00           C  
ATOM   1616  CD1 TYR A 128      -3.471  21.803  22.185  1.00110.00           C  
ATOM   1617  CD2 TYR A 128      -3.714  24.222  22.385  1.00110.00           C  
ATOM   1618  CE1 TYR A 128      -2.433  21.827  23.133  1.00110.00           C  
ATOM   1619  CE2 TYR A 128      -2.677  24.247  23.335  1.00110.00           C  
ATOM   1620  CZ  TYR A 128      -2.049  23.049  23.717  1.00110.00           C  
ATOM   1621  OH  TYR A 128      -1.119  23.071  24.711  1.00110.00           O  
ATOM   1622  H   TYR A 128      -4.187  20.968  19.671  1.00110.00           H  
ATOM   1623  HA  TYR A 128      -5.824  23.022  18.747  1.00110.00           H  
ATOM   1624  HB2 TYR A 128      -5.883  23.856  20.982  1.00110.00           H  
ATOM   1625  HB3 TYR A 128      -5.911  22.130  21.045  1.00110.00           H  
ATOM   1626  HD1 TYR A 128      -3.777  20.861  21.760  1.00110.00           H  
ATOM   1627  HD2 TYR A 128      -4.199  25.147  22.105  1.00110.00           H  
ATOM   1628  HE1 TYR A 128      -1.961  20.900  23.426  1.00110.00           H  
ATOM   1629  HE2 TYR A 128      -2.386  25.185  23.787  1.00110.00           H  
ATOM   1630  HH  TYR A 128      -0.686  22.233  24.821  1.00110.00           H  
ATOM   1631  N   SER A 129      -2.679  24.009  19.099  1.00 30.00           N  
ATOM   1632  CA  SER A 129      -1.757  25.077  18.711  1.00 30.00           C  
ATOM   1633  C   SER A 129      -1.678  25.260  17.182  1.00 30.00           C  
ATOM   1634  O   SER A 129      -1.755  26.398  16.731  1.00 30.00           O  
ATOM   1635  CB  SER A 129      -0.381  24.929  19.354  1.00 30.00           C  
ATOM   1636  OG  SER A 129       0.121  23.620  19.117  1.00110.00           O  
ATOM   1637  H   SER A 129      -2.270  23.151  19.436  1.00110.00           H  
ATOM   1638  HA  SER A 129      -2.163  26.014  19.101  1.00110.00           H  
ATOM   1639  HB2 SER A 129       0.316  25.673  18.962  1.00110.00           H  
ATOM   1640  HB3 SER A 129      -0.449  25.094  20.431  1.00110.00           H  
ATOM   1641  HG  SER A 129       0.965  23.545  19.545  1.00110.00           H  
ATOM   1642  N   VAL A 130      -1.548  24.168  16.406  1.00 30.00           N  
ATOM   1643  CA  VAL A 130      -1.435  24.221  14.942  1.00 30.00           C  
ATOM   1644  C   VAL A 130      -2.702  24.755  14.248  1.00 30.00           C  
ATOM   1645  O   VAL A 130      -2.573  25.504  13.282  1.00 30.00           O  
ATOM   1646  CB  VAL A 130      -0.998  22.862  14.404  1.00 30.00           C  
ATOM   1647  CG1 VAL A 130      -0.933  22.760  12.862  1.00110.00           C  
ATOM   1648  CG2 VAL A 130       0.411  22.529  14.936  1.00110.00           C  
ATOM   1649  H   VAL A 130      -1.480  23.277  16.871  1.00110.00           H  
ATOM   1650  HA  VAL A 130      -0.646  24.940  14.709  1.00110.00           H  
ATOM   1651  HB  VAL A 130      -1.711  22.114  14.749  1.00110.00           H  
ATOM   1652 HG11 VAL A 130      -0.584  21.776  12.545  1.00110.00           H  
ATOM   1653 HG12 VAL A 130      -1.898  22.915  12.383  1.00110.00           H  
ATOM   1654 HG13 VAL A 130      -0.249  23.499  12.442  1.00110.00           H  
ATOM   1655 HG21 VAL A 130       0.697  21.511  14.678  1.00110.00           H  
ATOM   1656 HG22 VAL A 130       1.151  23.205  14.507  1.00110.00           H  
ATOM   1657 HG23 VAL A 130       0.505  22.628  16.016  1.00110.00           H  
ATOM   1658  N   LEU A 131      -3.890  24.406  14.769  1.00 30.00           N  
ATOM   1659  CA  LEU A 131      -5.175  24.937  14.301  1.00 30.00           C  
ATOM   1660  C   LEU A 131      -5.387  26.433  14.625  1.00 30.00           C  
ATOM   1661  O   LEU A 131      -6.082  27.111  13.870  1.00 30.00           O  
ATOM   1662  CB  LEU A 131      -6.305  24.052  14.818  1.00 30.00           C  
ATOM   1663  CG  LEU A 131      -7.738  24.309  14.299  1.00110.00           C  
ATOM   1664  CD1 LEU A 131      -7.910  23.852  12.842  1.00110.00           C  
ATOM   1665  CD2 LEU A 131      -8.757  23.602  15.206  1.00110.00           C  
ATOM   1666  H   LEU A 131      -3.897  23.774  15.564  1.00110.00           H  
ATOM   1667  HA  LEU A 131      -5.177  24.883  13.216  1.00110.00           H  
ATOM   1668  HB2 LEU A 131      -6.058  23.006  14.626  1.00110.00           H  
ATOM   1669  HB3 LEU A 131      -6.311  24.143  15.906  1.00110.00           H  
ATOM   1670  HG  LEU A 131      -7.962  25.375  14.351  1.00110.00           H  
ATOM   1671 HD11 LEU A 131      -8.932  24.012  12.496  1.00110.00           H  
ATOM   1672 HD12 LEU A 131      -7.254  24.405  12.170  1.00110.00           H  
ATOM   1673 HD13 LEU A 131      -7.684  22.791  12.726  1.00110.00           H  
ATOM   1674 HD21 LEU A 131      -9.778  23.785  14.869  1.00110.00           H  
ATOM   1675 HD22 LEU A 131      -8.587  22.525  15.220  1.00110.00           H  
ATOM   1676 HD23 LEU A 131      -8.685  23.961  16.234  1.00110.00           H  
ATOM   1677  N   ASP A 132      -4.763  26.918  15.713  1.00 30.00           N  
ATOM   1678  CA  ASP A 132      -4.780  28.313  16.156  1.00 30.00           C  
ATOM   1679  C   ASP A 132      -3.806  29.201  15.358  1.00 30.00           C  
ATOM   1680  O   ASP A 132      -4.200  30.282  14.923  1.00 30.00           O  
ATOM   1681  CB  ASP A 132      -4.525  28.328  17.660  1.00 30.00           C  
ATOM   1682  CG  ASP A 132      -5.738  27.998  18.541  1.00110.00           C  
ATOM   1683  OD1 ASP A 132      -6.811  27.654  18.000  1.00110.00           O  
ATOM   1684  OD2 ASP A 132      -5.578  28.123  19.774  1.00110.00           O1-
ATOM   1685  H   ASP A 132      -4.250  26.267  16.291  1.00110.00           H  
ATOM   1686  HA  ASP A 132      -5.772  28.727  15.961  1.00110.00           H  
ATOM   1687  HB2 ASP A 132      -3.701  27.670  17.931  1.00110.00           H  
ATOM   1688  HB3 ASP A 132      -4.204  29.328  17.955  1.00110.00           H  
ATOM   1689  N   ASP A 133      -2.561  28.727  15.186  1.00 30.00           N  
ATOM   1690  CA  ASP A 133      -1.480  29.425  14.484  1.00 30.00           C  
ATOM   1691  C   ASP A 133      -1.573  29.320  12.949  1.00 30.00           C  
ATOM   1692  O   ASP A 133      -0.895  30.089  12.268  1.00 30.00           O  
ATOM   1693  CB  ASP A 133      -0.141  28.867  14.958  1.00 30.00           C  
ATOM   1694  CG  ASP A 133       0.169  29.012  16.451  1.00110.00           C  
ATOM   1695  OD1 ASP A 133      -0.363  29.952  17.079  1.00110.00           O  
ATOM   1696  OD2 ASP A 133       0.965  28.186  16.944  1.00110.00           O1-
ATOM   1697  H   ASP A 133      -2.321  27.864  15.669  1.00110.00           H  
ATOM   1698  HA  ASP A 133      -1.528  30.487  14.734  1.00110.00           H  
ATOM   1699  HB2 ASP A 133      -0.072  27.809  14.699  1.00110.00           H  
ATOM   1700  HB3 ASP A 133       0.672  29.358  14.420  1.00110.00           H  
ATOM   1701  N   VAL A 134      -2.370  28.357  12.444  1.00 30.00           N  
ATOM   1702  CA  VAL A 134      -2.538  27.920  11.048  1.00 30.00           C  
ATOM   1703  C   VAL A 134      -1.320  27.137  10.511  1.00 30.00           C  
ATOM   1704  O   VAL A 134      -1.496  26.048   9.967  1.00 30.00           O  
ATOM   1705  CB  VAL A 134      -2.922  29.062  10.052  1.00 30.00           C  
ATOM   1706  CG1 VAL A 134      -2.989  28.630   8.569  1.00 30.00           C  
ATOM   1707  CG2 VAL A 134      -4.257  29.714  10.456  1.00 30.00           C  
ATOM   1708  H   VAL A 134      -2.800  27.750  13.129  1.00110.00           H  
ATOM   1709  HA  VAL A 134      -3.364  27.206  11.068  1.00110.00           H  
ATOM   1710  HB  VAL A 134      -2.154  29.834  10.098  1.00110.00           H  
ATOM   1711 HG11 VAL A 134      -3.231  29.481   7.932  1.00110.00           H  
ATOM   1712 HG12 VAL A 134      -2.100  28.193   8.165  1.00110.00           H  
ATOM   1713 HG13 VAL A 134      -3.779  27.891   8.427  1.00110.00           H  
ATOM   1714 HG21 VAL A 134      -4.518  30.532   9.785  1.00110.00           H  
ATOM   1715 HG22 VAL A 134      -5.075  28.993  10.435  1.00110.00           H  
ATOM   1716 HG23 VAL A 134      -4.210  30.129  11.464  1.00110.00           H  
ATOM   1717  N   ILE A 135      -0.119  27.698  10.698  1.00 30.00           N  
ATOM   1718  CA  ILE A 135       1.166  27.129  10.317  1.00 30.00           C  
ATOM   1719  C   ILE A 135       2.229  27.696  11.270  1.00 30.00           C  
ATOM   1720  O   ILE A 135       2.196  28.882  11.607  1.00 30.00           O  
ATOM   1721  CB  ILE A 135       1.444  27.415   8.844  1.00 30.00           C  
ATOM   1722  CG1 ILE A 135       2.699  28.262   8.463  1.00110.00           C  
ATOM   1723  CG2 ILE A 135       0.332  27.780   7.862  1.00110.00           C  
ATOM   1724  CD1 ILE A 135       2.513  29.790   8.507  1.00110.00           C  
ATOM   1725  H   ILE A 135      -0.084  28.599  11.169  1.00110.00           H  
ATOM   1726  HA  ILE A 135       1.076  26.048  10.420  1.00110.00           H  
ATOM   1727  HB  ILE A 135       1.749  26.426   8.493  1.00110.00           H  
ATOM   1728 HG12 ILE A 135       3.578  27.969   9.038  1.00110.00           H  
ATOM   1729 HG13 ILE A 135       2.982  28.011   7.440  1.00110.00           H  
ATOM   1730 HG21 ILE A 135       0.707  27.827   6.839  1.00110.00           H  
ATOM   1731 HG22 ILE A 135      -0.436  27.020   7.855  1.00110.00           H  
ATOM   1732 HG23 ILE A 135      -0.084  28.758   8.098  1.00110.00           H  
ATOM   1733 HD11 ILE A 135       3.464  30.295   8.338  1.00110.00           H  
ATOM   1734 HD12 ILE A 135       1.828  30.131   7.730  1.00110.00           H  
ATOM   1735 HD13 ILE A 135       2.122  30.139   9.461  1.00110.00           H  
ATOM   1736  N   PRO A 136       3.154  26.824  11.683  1.00 30.00           N  
ATOM   1737  CA  PRO A 136       4.300  27.155  12.523  1.00 30.00           C  
ATOM   1738  C   PRO A 136       5.485  27.600  11.655  1.00 30.00           C  
ATOM   1739  O   PRO A 136       5.648  27.100  10.540  1.00 30.00           O  
ATOM   1740  CB  PRO A 136       4.700  25.917  13.321  1.00 30.00           C  
ATOM   1741  CG  PRO A 136       3.370  25.293  13.638  1.00110.00           C  
ATOM   1742  CD  PRO A 136       2.466  25.750  12.489  1.00110.00           C  
ATOM   1743  HA  PRO A 136       4.020  27.958  13.208  1.00110.00           H  
ATOM   1744  HB2 PRO A 136       5.288  25.231  12.706  1.00110.00           H  
ATOM   1745  HB3 PRO A 136       5.271  26.140  14.217  1.00110.00           H  
ATOM   1746  HG2 PRO A 136       3.435  24.208  13.714  1.00110.00           H  
ATOM   1747  HG3 PRO A 136       2.993  25.672  14.590  1.00110.00           H  
ATOM   1748  HD2 PRO A 136       2.090  24.897  11.935  1.00110.00           H  
ATOM   1749  HD3 PRO A 136       1.559  26.130  12.973  1.00110.00           H  
ATOM   1750  N   GLU A 137       6.327  28.486  12.212  1.00 30.00           N  
ATOM   1751  CA  GLU A 137       7.622  28.855  11.630  1.00 30.00           C  
ATOM   1752  C   GLU A 137       8.625  27.683  11.725  1.00 30.00           C  
ATOM   1753  O   GLU A 137       8.448  26.800  12.566  1.00 30.00           O  
ATOM   1754  CB  GLU A 137       8.226  30.086  12.300  1.00 30.00           C  
ATOM   1755  CG  GLU A 137       8.982  31.079  11.384  1.00110.00           C  
ATOM   1756  CD  GLU A 137      10.419  30.674  11.065  1.00110.00           C  
ATOM   1757  OE1 GLU A 137      11.146  30.333  12.022  1.00110.00           O  
ATOM   1758  OE2 GLU A 137      10.750  30.647   9.862  1.00110.00           O1-
ATOM   1759  H   GLU A 137       6.137  28.791  13.152  1.00110.00           H  
ATOM   1760  HA  GLU A 137       7.445  29.073  10.574  1.00110.00           H  
ATOM   1761  HB2 GLU A 137       7.413  30.658  12.749  1.00110.00           H  
ATOM   1762  HB3 GLU A 137       8.859  29.815  13.146  1.00110.00           H  
ATOM   1763  HG2 GLU A 137       8.424  31.252  10.463  1.00110.00           H  
ATOM   1764  HG3 GLU A 137       9.037  32.047  11.884  1.00110.00           H  
ATOM   1765  N   GLU A 138       9.663  27.704  10.871  1.00 30.00           N  
ATOM   1766  CA  GLU A 138      10.716  26.683  10.834  1.00 30.00           C  
ATOM   1767  C   GLU A 138      11.430  26.436  12.173  1.00 30.00           C  
ATOM   1768  O   GLU A 138      11.658  25.275  12.502  1.00 30.00           O  
ATOM   1769  CB  GLU A 138      11.674  26.933   9.649  1.00 30.00           C  
ATOM   1770  CG  GLU A 138      13.023  26.165   9.716  1.00 30.00           C  
ATOM   1771  CD  GLU A 138      13.854  26.146   8.427  1.00 30.00           C  
ATOM   1772  OE1 GLU A 138      15.024  25.713   8.519  1.00 30.00           O  
ATOM   1773  OE2 GLU A 138      13.323  26.535   7.366  1.00 30.00           O1-
ATOM   1774  H   GLU A 138       9.745  28.487  10.238  1.00110.00           H  
ATOM   1775  HA  GLU A 138      10.204  25.743  10.614  1.00110.00           H  
ATOM   1776  HB2 GLU A 138      11.147  26.682   8.727  1.00110.00           H  
ATOM   1777  HB3 GLU A 138      11.902  27.998   9.582  1.00110.00           H  
ATOM   1778  HG2 GLU A 138      13.650  26.585  10.503  1.00110.00           H  
ATOM   1779  HG3 GLU A 138      12.838  25.122   9.977  1.00110.00           H  
ATOM   1780  N   ILE A 139      11.729  27.504  12.930  1.00 30.00           N  
ATOM   1781  CA  ILE A 139      12.377  27.419  14.242  1.00 30.00           C  
ATOM   1782  C   ILE A 139      11.497  26.749  15.314  1.00 30.00           C  
ATOM   1783  O   ILE A 139      12.037  26.060  16.179  1.00 30.00           O  
ATOM   1784  CB  ILE A 139      12.835  28.805  14.687  1.00 30.00           C  
ATOM   1785  CG1 ILE A 139      13.860  29.406  13.685  1.00110.00           C  
ATOM   1786  CG2 ILE A 139      13.434  28.851  16.115  1.00110.00           C  
ATOM   1787  CD1 ILE A 139      14.064  30.923  13.824  1.00110.00           C  
ATOM   1788  H   ILE A 139      11.509  28.424  12.566  1.00110.00           H  
ATOM   1789  HA  ILE A 139      13.263  26.790  14.133  1.00110.00           H  
ATOM   1790  HB  ILE A 139      11.955  29.452  14.691  1.00110.00           H  
ATOM   1791 HG12 ILE A 139      14.819  28.897  13.787  1.00110.00           H  
ATOM   1792 HG13 ILE A 139      13.550  29.229  12.656  1.00110.00           H  
ATOM   1793 HG21 ILE A 139      13.789  29.846  16.379  1.00110.00           H  
ATOM   1794 HG22 ILE A 139      12.705  28.588  16.882  1.00110.00           H  
ATOM   1795 HG23 ILE A 139      14.277  28.165  16.214  1.00110.00           H  
ATOM   1796 HD11 ILE A 139      14.713  31.296  13.031  1.00110.00           H  
ATOM   1797 HD12 ILE A 139      13.117  31.458  13.749  1.00110.00           H  
ATOM   1798 HD13 ILE A 139      14.530  31.193  14.771  1.00110.00           H  
ATOM   1799  N   LEU A 140      10.167  26.916  15.210  1.00 30.00           N  
ATOM   1800  CA  LEU A 140       9.182  26.251  16.068  1.00 30.00           C  
ATOM   1801  C   LEU A 140       9.097  24.746  15.769  1.00 30.00           C  
ATOM   1802  O   LEU A 140       9.136  23.942  16.699  1.00 30.00           O  
ATOM   1803  CB  LEU A 140       7.778  26.844  16.001  1.00 30.00           C  
ATOM   1804  CG  LEU A 140       7.672  28.354  15.655  1.00110.00           C  
ATOM   1805  CD1 LEU A 140       6.212  28.832  15.669  1.00110.00           C  
ATOM   1806  CD2 LEU A 140       8.525  29.310  16.513  1.00110.00           C  
ATOM   1807  H   LEU A 140       9.821  27.421  14.407  1.00110.00           H  
ATOM   1808  HA  LEU A 140       9.602  26.382  17.056  1.00110.00           H  
ATOM   1809  HB2 LEU A 140       7.194  26.311  15.252  1.00110.00           H  
ATOM   1810  HB3 LEU A 140       7.273  26.656  16.934  1.00110.00           H  
ATOM   1811  HG  LEU A 140       8.025  28.447  14.632  1.00110.00           H  
ATOM   1812 HD11 LEU A 140       6.129  29.857  15.306  1.00110.00           H  
ATOM   1813 HD12 LEU A 140       5.573  28.211  15.046  1.00110.00           H  
ATOM   1814 HD13 LEU A 140       5.798  28.809  16.678  1.00110.00           H  
ATOM   1815 HD21 LEU A 140       8.629  30.273  16.012  1.00110.00           H  
ATOM   1816 HD22 LEU A 140       8.064  29.516  17.474  1.00110.00           H  
ATOM   1817 HD23 LEU A 140       9.533  28.943  16.702  1.00110.00           H  
ATOM   1818  N   GLY A 141       9.000  24.403  14.473  1.00 30.00           N  
ATOM   1819  CA  GLY A 141       8.934  23.033  13.959  1.00 30.00           C  
ATOM   1820  C   GLY A 141      10.204  22.218  14.260  1.00 30.00           C  
ATOM   1821  O   GLY A 141      10.092  21.072  14.685  1.00 30.00           O  
ATOM   1822  H   GLY A 141       8.957  25.157  13.794  1.00110.00           H  
ATOM   1823  HA2 GLY A 141       8.058  22.529  14.369  1.00110.00           H  
ATOM   1824  HA3 GLY A 141       8.794  23.070  12.878  1.00110.00           H  
ATOM   1825  N   LYS A 142      11.373  22.845  14.065  1.00 30.00           N  
ATOM   1826  CA  LYS A 142      12.704  22.292  14.305  1.00 30.00           C  
ATOM   1827  C   LYS A 142      12.954  21.921  15.778  1.00 30.00           C  
ATOM   1828  O   LYS A 142      13.666  20.952  16.030  1.00 30.00           O  
ATOM   1829  CB  LYS A 142      13.713  23.321  13.767  1.00 30.00           C  
ATOM   1830  CG  LYS A 142      15.188  22.903  13.727  1.00 30.00           C  
ATOM   1831  CD  LYS A 142      16.119  24.069  13.347  1.00 30.00           C  
ATOM   1832  CE  LYS A 142      15.675  24.855  12.093  1.00 30.00           C  
ATOM   1833  NZ  LYS A 142      16.706  25.798  11.632  1.00 30.00           N1+
ATOM   1834  H   LYS A 142      11.338  23.780  13.668  1.00110.00           H  
ATOM   1835  HA  LYS A 142      12.791  21.376  13.717  1.00110.00           H  
ATOM   1836  HB2 LYS A 142      13.421  23.556  12.745  1.00110.00           H  
ATOM   1837  HB3 LYS A 142      13.617  24.242  14.346  1.00110.00           H  
ATOM   1838  HG2 LYS A 142      15.500  22.485  14.682  1.00110.00           H  
ATOM   1839  HG3 LYS A 142      15.302  22.109  12.992  1.00110.00           H  
ATOM   1840  HD2 LYS A 142      16.194  24.757  14.190  1.00110.00           H  
ATOM   1841  HD3 LYS A 142      17.123  23.670  13.197  1.00110.00           H  
ATOM   1842  HE2 LYS A 142      15.441  24.177  11.272  1.00110.00           H  
ATOM   1843  HE3 LYS A 142      14.768  25.423  12.300  1.00110.00           H  
ATOM   1844  HZ1 LYS A 142      16.366  26.275  10.808  1.00110.00           H  
ATOM   1845  HZ2 LYS A 142      16.910  26.471  12.356  1.00110.00           H  
ATOM   1846  HZ3 LYS A 142      17.541  25.286  11.391  1.00110.00           H  
ATOM   1847  N   ILE A 143      12.322  22.656  16.711  1.00 30.00           N  
ATOM   1848  CA  ILE A 143      12.290  22.341  18.137  1.00 30.00           C  
ATOM   1849  C   ILE A 143      11.446  21.089  18.452  1.00 30.00           C  
ATOM   1850  O   ILE A 143      11.964  20.167  19.082  1.00 30.00           O  
ATOM   1851  CB  ILE A 143      11.871  23.580  18.922  1.00 30.00           C  
ATOM   1852  CG1 ILE A 143      13.040  24.602  18.930  1.00110.00           C  
ATOM   1853  CG2 ILE A 143      11.423  23.307  20.380  1.00110.00           C  
ATOM   1854  CD1 ILE A 143      12.674  26.017  19.406  1.00110.00           C  
ATOM   1855  H   ILE A 143      11.800  23.463  16.399  1.00110.00           H  
ATOM   1856  HA  ILE A 143      13.311  22.088  18.437  1.00110.00           H  
ATOM   1857  HB  ILE A 143      11.025  24.042  18.415  1.00110.00           H  
ATOM   1858 HG12 ILE A 143      13.859  24.220  19.542  1.00110.00           H  
ATOM   1859 HG13 ILE A 143      13.459  24.696  17.927  1.00110.00           H  
ATOM   1860 HG21 ILE A 143      11.173  24.226  20.907  1.00110.00           H  
ATOM   1861 HG22 ILE A 143      10.527  22.687  20.430  1.00110.00           H  
ATOM   1862 HG23 ILE A 143      12.208  22.806  20.949  1.00110.00           H  
ATOM   1863 HD11 ILE A 143      13.534  26.681  19.314  1.00110.00           H  
ATOM   1864 HD12 ILE A 143      11.878  26.441  18.796  1.00110.00           H  
ATOM   1865 HD13 ILE A 143      12.362  26.044  20.449  1.00110.00           H  
ATOM   1866  N   THR A 144      10.174  21.083  18.007  1.00 30.00           N  
ATOM   1867  CA  THR A 144       9.209  20.006  18.267  1.00 30.00           C  
ATOM   1868  C   THR A 144       9.606  18.664  17.634  1.00 30.00           C  
ATOM   1869  O   THR A 144       9.468  17.634  18.293  1.00 30.00           O  
ATOM   1870  CB  THR A 144       7.815  20.401  17.789  1.00 30.00           C  
ATOM   1871  CG2 THR A 144       7.225  21.573  18.590  1.00110.00           C  
ATOM   1872  OG1 THR A 144       7.754  20.741  16.416  1.00110.00           O  
ATOM   1873  H   THR A 144       9.851  21.902  17.511  1.00110.00           H  
ATOM   1874  HA  THR A 144       9.166  19.848  19.347  1.00110.00           H  
ATOM   1875  HB  THR A 144       7.148  19.548  17.931  1.00110.00           H  
ATOM   1876  HG1 THR A 144       8.357  21.449  16.237  1.00110.00           H  
ATOM   1877 HG21 THR A 144       6.209  21.797  18.264  1.00110.00           H  
ATOM   1878 HG22 THR A 144       7.179  21.334  19.653  1.00110.00           H  
ATOM   1879 HG23 THR A 144       7.814  22.484  18.484  1.00110.00           H  
ATOM   1880  N   LEU A 145      10.107  18.704  16.388  1.00 30.00           N  
ATOM   1881  CA  LEU A 145      10.597  17.534  15.663  1.00 30.00           C  
ATOM   1882  C   LEU A 145      11.904  16.978  16.242  1.00 30.00           C  
ATOM   1883  O   LEU A 145      12.082  15.766  16.203  1.00 30.00           O  
ATOM   1884  CB  LEU A 145      10.813  17.869  14.177  1.00 30.00           C  
ATOM   1885  CG  LEU A 145       9.544  18.082  13.334  1.00 30.00           C  
ATOM   1886  CD1 LEU A 145       9.975  18.473  11.917  1.00 30.00           C  
ATOM   1887  CD2 LEU A 145       8.595  16.867  13.310  1.00 30.00           C  
ATOM   1888  H   LEU A 145      10.095  19.592  15.892  1.00110.00           H  
ATOM   1889  HA  LEU A 145       9.856  16.741  15.751  1.00110.00           H  
ATOM   1890  HB2 LEU A 145      11.456  18.748  14.104  1.00110.00           H  
ATOM   1891  HB3 LEU A 145      11.381  17.060  13.712  1.00110.00           H  
ATOM   1892  HG  LEU A 145       8.989  18.920  13.757  1.00110.00           H  
ATOM   1893 HD11 LEU A 145       9.109  18.812  11.357  1.00110.00           H  
ATOM   1894 HD12 LEU A 145      10.687  19.299  11.927  1.00110.00           H  
ATOM   1895 HD13 LEU A 145      10.438  17.630  11.405  1.00110.00           H  
ATOM   1896 HD21 LEU A 145       7.743  17.054  12.655  1.00110.00           H  
ATOM   1897 HD22 LEU A 145       9.104  15.980  12.932  1.00110.00           H  
ATOM   1898 HD23 LEU A 145       8.189  16.637  14.295  1.00110.00           H  
ATOM   1899  N   ALA A 146      12.791  17.835  16.774  1.00 30.00           N  
ATOM   1900  CA  ALA A 146      14.031  17.379  17.401  1.00 30.00           C  
ATOM   1901  C   ALA A 146      13.783  16.639  18.728  1.00 30.00           C  
ATOM   1902  O   ALA A 146      14.422  15.616  18.965  1.00 30.00           O  
ATOM   1903  CB  ALA A 146      15.012  18.547  17.545  1.00 30.00           C  
ATOM   1904  H   ALA A 146      12.597  18.828  16.751  1.00110.00           H  
ATOM   1905  HA  ALA A 146      14.489  16.668  16.717  1.00110.00           H  
ATOM   1906  HB1 ALA A 146      15.922  18.248  18.063  1.00110.00           H  
ATOM   1907  HB2 ALA A 146      15.303  18.940  16.571  1.00110.00           H  
ATOM   1908  HB3 ALA A 146      14.575  19.368  18.116  1.00110.00           H  
ATOM   1909  N   THR A 147      12.819  17.111  19.538  1.00 30.00           N  
ATOM   1910  CA  THR A 147      12.372  16.418  20.750  1.00 30.00           C  
ATOM   1911  C   THR A 147      11.608  15.113  20.458  1.00 30.00           C  
ATOM   1912  O   THR A 147      11.780  14.145  21.199  1.00 30.00           O  
ATOM   1913  CB  THR A 147      11.534  17.355  21.615  1.00 30.00           C  
ATOM   1914  CG2 THR A 147      12.411  18.287  22.463  1.00110.00           C  
ATOM   1915  OG1 THR A 147      10.680  18.203  20.868  1.00110.00           O  
ATOM   1916  H   THR A 147      12.318  17.943  19.258  1.00110.00           H  
ATOM   1917  HA  THR A 147      13.255  16.120  21.320  1.00110.00           H  
ATOM   1918  HB  THR A 147      10.932  16.766  22.308  1.00110.00           H  
ATOM   1919  HG1 THR A 147      11.200  18.877  20.439  1.00110.00           H  
ATOM   1920 HG21 THR A 147      11.804  18.934  23.098  1.00110.00           H  
ATOM   1921 HG22 THR A 147      13.069  17.718  23.121  1.00110.00           H  
ATOM   1922 HG23 THR A 147      13.042  18.924  21.842  1.00110.00           H  
ATOM   1923  N   VAL A 148      10.815  15.098  19.371  1.00 30.00           N  
ATOM   1924  CA  VAL A 148      10.094  13.917  18.895  1.00 30.00           C  
ATOM   1925  C   VAL A 148      11.023  12.860  18.267  1.00 30.00           C  
ATOM   1926  O   VAL A 148      10.712  11.677  18.367  1.00 30.00           O  
ATOM   1927  CB  VAL A 148       8.978  14.350  17.948  1.00 30.00           C  
ATOM   1928  CG1 VAL A 148       8.300  13.219  17.143  1.00110.00           C  
ATOM   1929  CG2 VAL A 148       7.847  15.136  18.633  1.00110.00           C  
ATOM   1930  H   VAL A 148      10.625  15.984  18.911  1.00110.00           H  
ATOM   1931  HA  VAL A 148       9.602  13.738  19.827  1.00110.00           H  
ATOM   1932  HB  VAL A 148       9.434  15.013  17.213  1.00110.00           H  
ATOM   1933 HG11 VAL A 148       7.547  13.622  16.463  1.00110.00           H  
ATOM   1934 HG12 VAL A 148       9.006  12.664  16.531  1.00110.00           H  
ATOM   1935 HG13 VAL A 148       7.800  12.508  17.800  1.00110.00           H  
ATOM   1936 HG21 VAL A 148       7.281  15.715  17.902  1.00110.00           H  
ATOM   1937 HG22 VAL A 148       7.144  14.462  19.119  1.00110.00           H  
ATOM   1938 HG23 VAL A 148       8.214  15.836  19.381  1.00110.00           H  
ATOM   1939  N   LYS A 149      12.150  13.280  17.666  1.00 30.00           N  
ATOM   1940  CA  LYS A 149      13.169  12.387  17.110  1.00 30.00           C  
ATOM   1941  C   LYS A 149      13.927  11.600  18.193  1.00 30.00           C  
ATOM   1942  O   LYS A 149      14.229  10.429  17.970  1.00 30.00           O  
ATOM   1943  CB  LYS A 149      14.135  13.176  16.231  1.00 30.00           C  
ATOM   1944  CG  LYS A 149      15.676  12.937  16.212  1.00110.00           C  
ATOM   1945  CD  LYS A 149      16.458  14.256  16.372  1.00110.00           C  
ATOM   1946  CE  LYS A 149      17.001  14.442  17.803  1.00110.00           C  
ATOM   1947  NZ  LYS A 149      17.340  15.844  18.089  1.00110.00           N1+
ATOM   1948  H   LYS A 149      12.255  14.280  17.524  1.00110.00           H  
ATOM   1949  HA  LYS A 149      12.665  11.651  16.481  1.00110.00           H  
ATOM   1950  HB2 LYS A 149      13.741  13.157  15.217  1.00110.00           H  
ATOM   1951  HB3 LYS A 149      13.999  14.215  16.519  1.00110.00           H  
ATOM   1952  HG2 LYS A 149      16.042  12.223  16.947  1.00110.00           H  
ATOM   1953  HG3 LYS A 149      15.956  12.478  15.268  1.00110.00           H  
ATOM   1954  HD2 LYS A 149      17.251  14.299  15.633  1.00110.00           H  
ATOM   1955  HD3 LYS A 149      15.844  15.107  16.086  1.00110.00           H  
ATOM   1956  HE2 LYS A 149      16.272  14.109  18.539  1.00110.00           H  
ATOM   1957  HE3 LYS A 149      17.881  13.823  17.967  1.00110.00           H  
ATOM   1958  HZ1 LYS A 149      18.083  16.162  17.485  1.00110.00           H  
ATOM   1959  HZ2 LYS A 149      16.520  16.416  17.952  1.00110.00           H  
ATOM   1960  HZ3 LYS A 149      17.616  15.940  19.060  1.00110.00           H  
ATOM   1961  N   ALA A 150      14.170  12.233  19.356  1.00 30.00           N  
ATOM   1962  CA  ALA A 150      14.715  11.574  20.546  1.00 30.00           C  
ATOM   1963  C   ALA A 150      13.692  10.628  21.203  1.00 30.00           C  
ATOM   1964  O   ALA A 150      14.092   9.568  21.684  1.00 30.00           O  
ATOM   1965  CB  ALA A 150      15.209  12.613  21.549  1.00 30.00           C  
ATOM   1966  H   ALA A 150      13.861  13.194  19.445  1.00110.00           H  
ATOM   1967  HA  ALA A 150      15.571  10.972  20.236  1.00110.00           H  
ATOM   1968  HB1 ALA A 150      15.747  12.134  22.365  1.00110.00           H  
ATOM   1969  HB2 ALA A 150      15.899  13.319  21.087  1.00110.00           H  
ATOM   1970  HB3 ALA A 150      14.387  13.191  21.973  1.00110.00           H  
ATOM   1971  N   LEU A 151      12.402  11.014  21.192  1.00 30.00           N  
ATOM   1972  CA  LEU A 151      11.288  10.215  21.705  1.00 30.00           C  
ATOM   1973  C   LEU A 151      11.046   8.941  20.880  1.00 30.00           C  
ATOM   1974  O   LEU A 151      10.957   7.867  21.470  1.00 30.00           O  
ATOM   1975  CB  LEU A 151      10.027  11.071  21.777  1.00 30.00           C  
ATOM   1976  CG  LEU A 151       8.994  11.250  20.660  1.00110.00           C  
ATOM   1977  CD1 LEU A 151       8.470  10.239  19.636  1.00110.00           C  
ATOM   1978  CD2 LEU A 151       7.906  11.939  21.338  1.00110.00           C  
ATOM   1979  H   LEU A 151      12.193  11.947  20.859  1.00110.00           H  
ATOM   1980  HA  LEU A 151      11.562   9.893  22.709  1.00110.00           H  
ATOM   1981  HB2 LEU A 151       9.512  10.642  22.637  1.00110.00           H  
ATOM   1982  HB3 LEU A 151      10.337  12.057  22.125  1.00110.00           H  
ATOM   1983  HG  LEU A 151       9.336  11.959  20.026  1.00110.00           H  
ATOM   1984 HD11 LEU A 151       7.563  10.622  19.179  1.00110.00           H  
ATOM   1985 HD12 LEU A 151       9.039  10.195  18.731  1.00110.00           H  
ATOM   1986 HD13 LEU A 151       8.388   9.217  19.990  1.00110.00           H  
ATOM   1987 HD21 LEU A 151       7.132  12.322  20.670  1.00110.00           H  
ATOM   1988 HD22 LEU A 151       7.589  11.182  22.015  1.00110.00           H  
ATOM   1989 HD23 LEU A 151       8.265  12.687  22.013  1.00110.00           H  
ATOM   1990  N   ASN A 152      10.992   9.071  19.541  1.00 30.00           N  
ATOM   1991  CA  ASN A 152      10.846   7.958  18.597  1.00 30.00           C  
ATOM   1992  C   ASN A 152      12.040   6.994  18.625  1.00 30.00           C  
ATOM   1993  O   ASN A 152      11.811   5.788  18.586  1.00 30.00           O  
ATOM   1994  CB  ASN A 152      10.621   8.476  17.179  1.00 30.00           C  
ATOM   1995  CG  ASN A 152       9.164   8.559  16.711  1.00110.00           C  
ATOM   1996  ND2 ASN A 152       8.795   9.629  16.017  1.00110.00           N  
ATOM   1997  OD1 ASN A 152       8.354   7.684  16.993  1.00110.00           O  
ATOM   1998  H   ASN A 152      10.996  10.021  19.174  1.00110.00           H  
ATOM   1999  HA  ASN A 152       9.994   7.363  18.909  1.00110.00           H  
ATOM   2000  HB2 ASN A 152      11.124   9.433  17.035  1.00110.00           H  
ATOM   2001  HB3 ASN A 152      11.089   7.803  16.458  1.00110.00           H  
ATOM   2002 HD21 ASN A 152       7.844   9.683  15.688  1.00110.00           H  
ATOM   2003 HD22 ASN A 152       9.443  10.378  15.831  1.00110.00           H  
ATOM   2004  N   HIS A 153      13.274   7.521  18.735  1.00 30.00           N  
ATOM   2005  CA  HIS A 153      14.501   6.728  18.858  1.00 30.00           C  
ATOM   2006  C   HIS A 153      14.514   5.837  20.116  1.00 30.00           C  
ATOM   2007  O   HIS A 153      14.940   4.686  20.025  1.00 30.00           O  
ATOM   2008  CB  HIS A 153      15.750   7.603  18.788  1.00 30.00           C  
ATOM   2009  CG  HIS A 153      17.050   6.882  18.508  1.00110.00           C  
ATOM   2010  CD2 HIS A 153      18.313   7.057  19.027  1.00110.00           C  
ATOM   2011  ND1 HIS A 153      17.181   5.879  17.557  1.00110.00           N  
ATOM   2012  CE1 HIS A 153      18.467   5.523  17.523  1.00110.00           C  
ATOM   2013  NE2 HIS A 153      19.210   6.189  18.398  1.00110.00           N  
ATOM   2014  H   HIS A 153      13.354   8.530  18.782  1.00110.00           H  
ATOM   2015  HA  HIS A 153      14.507   6.063  17.993  1.00110.00           H  
ATOM   2016  HB2 HIS A 153      15.623   8.330  17.996  1.00110.00           H  
ATOM   2017  HB3 HIS A 153      15.859   8.185  19.705  1.00110.00           H  
ATOM   2018  HD1 HIS A 153      16.449   5.473  16.975  1.00110.00           H  
ATOM   2019  HD2 HIS A 153      18.648   7.750  19.786  1.00110.00           H  
ATOM   2020  HE1 HIS A 153      18.858   4.758  16.866  1.00110.00           H  
ATOM   2021  N   LEU A 154      14.019   6.367  21.249  1.00 30.00           N  
ATOM   2022  CA  LEU A 154      13.889   5.619  22.499  1.00 30.00           C  
ATOM   2023  C   LEU A 154      12.935   4.418  22.382  1.00 30.00           C  
ATOM   2024  O   LEU A 154      13.254   3.356  22.914  1.00 30.00           O  
ATOM   2025  CB  LEU A 154      13.485   6.556  23.634  1.00 30.00           C  
ATOM   2026  CG  LEU A 154      14.679   6.972  24.541  1.00110.00           C  
ATOM   2027  CD1 LEU A 154      15.173   5.810  25.421  1.00110.00           C  
ATOM   2028  CD2 LEU A 154      15.860   7.625  23.799  1.00110.00           C  
ATOM   2029  H   LEU A 154      13.710   7.332  21.250  1.00110.00           H  
ATOM   2030  HA  LEU A 154      14.865   5.183  22.714  1.00110.00           H  
ATOM   2031  HB2 LEU A 154      12.990   7.447  23.245  1.00110.00           H  
ATOM   2032  HB3 LEU A 154      12.732   6.068  24.251  1.00110.00           H  
ATOM   2033  HG  LEU A 154      14.306   7.738  25.219  1.00110.00           H  
ATOM   2034 HD11 LEU A 154      15.884   6.163  26.169  1.00110.00           H  
ATOM   2035 HD12 LEU A 154      14.351   5.334  25.957  1.00110.00           H  
ATOM   2036 HD13 LEU A 154      15.674   5.037  24.838  1.00110.00           H  
ATOM   2037 HD21 LEU A 154      16.661   7.881  24.493  1.00110.00           H  
ATOM   2038 HD22 LEU A 154      16.291   6.974  23.039  1.00110.00           H  
ATOM   2039 HD23 LEU A 154      15.565   8.551  23.316  1.00110.00           H  
ATOM   2040  N   LYS A 155      11.824   4.586  21.645  1.00 30.00           N  
ATOM   2041  CA  LYS A 155      10.891   3.509  21.317  1.00 30.00           C  
ATOM   2042  C   LYS A 155      11.542   2.458  20.403  1.00 30.00           C  
ATOM   2043  O   LYS A 155      11.422   1.272  20.695  1.00 30.00           O  
ATOM   2044  CB  LYS A 155       9.622   4.075  20.687  1.00 30.00           C  
ATOM   2045  CG  LYS A 155       8.745   4.927  21.613  1.00110.00           C  
ATOM   2046  CD  LYS A 155       7.381   5.272  20.986  1.00110.00           C  
ATOM   2047  CE  LYS A 155       7.467   6.106  19.697  1.00110.00           C  
ATOM   2048  NZ  LYS A 155       7.857   5.303  18.519  1.00110.00           N1+
ATOM   2049  H   LYS A 155      11.649   5.508  21.268  1.00110.00           H  
ATOM   2050  HA  LYS A 155      10.619   3.003  22.246  1.00110.00           H  
ATOM   2051  HB2 LYS A 155       9.919   4.651  19.815  1.00110.00           H  
ATOM   2052  HB3 LYS A 155       9.022   3.246  20.310  1.00110.00           H  
ATOM   2053  HG2 LYS A 155       8.574   4.387  22.547  1.00110.00           H  
ATOM   2054  HG3 LYS A 155       9.273   5.841  21.886  1.00110.00           H  
ATOM   2055  HD2 LYS A 155       6.801   4.365  20.812  1.00110.00           H  
ATOM   2056  HD3 LYS A 155       6.821   5.850  21.722  1.00110.00           H  
ATOM   2057  HE2 LYS A 155       6.501   6.557  19.489  1.00110.00           H  
ATOM   2058  HE3 LYS A 155       8.150   6.937  19.841  1.00110.00           H  
ATOM   2059  HZ1 LYS A 155       8.762   4.883  18.671  1.00110.00           H  
ATOM   2060  HZ2 LYS A 155       7.178   4.579  18.340  1.00110.00           H  
ATOM   2061  HZ3 LYS A 155       7.913   5.905  17.705  1.00110.00           H  
ATOM   2062  N   GLU A 156      12.253   2.908  19.353  1.00 30.00           N  
ATOM   2063  CA  GLU A 156      12.951   2.057  18.381  1.00 30.00           C  
ATOM   2064  C   GLU A 156      14.065   1.191  18.994  1.00 30.00           C  
ATOM   2065  O   GLU A 156      14.203   0.036  18.593  1.00 30.00           O  
ATOM   2066  CB  GLU A 156      13.491   2.900  17.229  1.00 30.00           C  
ATOM   2067  CG  GLU A 156      14.675   2.433  16.350  1.00110.00           C  
ATOM   2068  CD  GLU A 156      15.055   3.504  15.319  1.00110.00           C  
ATOM   2069  OE1 GLU A 156      15.330   4.650  15.746  1.00110.00           O  
ATOM   2070  OE2 GLU A 156      15.063   3.172  14.115  1.00110.00           O1-
ATOM   2071  H   GLU A 156      12.251   3.908  19.185  1.00110.00           H  
ATOM   2072  HA  GLU A 156      12.213   1.364  17.970  1.00110.00           H  
ATOM   2073  HB2 GLU A 156      12.651   3.138  16.574  1.00110.00           H  
ATOM   2074  HB3 GLU A 156      13.786   3.858  17.655  1.00110.00           H  
ATOM   2075  HG2 GLU A 156      15.563   2.236  16.951  1.00110.00           H  
ATOM   2076  HG3 GLU A 156      14.424   1.502  15.839  1.00110.00           H  
ATOM   2077  N   ASN A 157      14.796   1.741  19.981  1.00 30.00           N  
ATOM   2078  CA  ASN A 157      15.821   1.039  20.760  1.00 30.00           C  
ATOM   2079  C   ASN A 157      15.253  -0.045  21.704  1.00 30.00           C  
ATOM   2080  O   ASN A 157      15.991  -0.960  22.068  1.00 30.00           O  
ATOM   2081  CB  ASN A 157      16.690   2.065  21.482  1.00 30.00           C  
ATOM   2082  CG  ASN A 157      17.802   2.657  20.623  1.00110.00           C  
ATOM   2083  ND2 ASN A 157      17.583   3.840  20.075  1.00110.00           N  
ATOM   2084  OD1 ASN A 157      18.863   2.064  20.468  1.00110.00           O  
ATOM   2085  H   ASN A 157      14.611   2.715  20.196  1.00110.00           H  
ATOM   2086  HA  ASN A 157      16.453   0.493  20.055  1.00110.00           H  
ATOM   2087  HB2 ASN A 157      16.079   2.854  21.924  1.00110.00           H  
ATOM   2088  HB3 ASN A 157      17.189   1.587  22.327  1.00110.00           H  
ATOM   2089 HD21 ASN A 157      18.310   4.289  19.536  1.00110.00           H  
ATOM   2090 HD22 ASN A 157      16.656   4.258  20.134  1.00110.00           H  
ATOM   2091  N   LEU A 158      13.959   0.065  22.051  1.00 30.00           N  
ATOM   2092  CA  LEU A 158      13.208  -0.891  22.865  1.00 30.00           C  
ATOM   2093  C   LEU A 158      12.331  -1.835  22.010  1.00 30.00           C  
ATOM   2094  O   LEU A 158      11.648  -2.677  22.589  1.00 30.00           O  
ATOM   2095  CB  LEU A 158      12.338  -0.102  23.871  1.00 30.00           C  
ATOM   2096  CG  LEU A 158      13.110   0.684  24.954  1.00 30.00           C  
ATOM   2097  CD1 LEU A 158      12.151   1.611  25.730  1.00 30.00           C  
ATOM   2098  CD2 LEU A 158      13.910  -0.243  25.894  1.00 30.00           C  
ATOM   2099  H   LEU A 158      13.444   0.865  21.707  1.00110.00           H  
ATOM   2100  HA  LEU A 158      13.892  -1.541  23.411  1.00110.00           H  
ATOM   2101  HB2 LEU A 158      11.712   0.591  23.309  1.00110.00           H  
ATOM   2102  HB3 LEU A 158      11.644  -0.780  24.371  1.00110.00           H  
ATOM   2103  HG  LEU A 158      13.832   1.332  24.456  1.00110.00           H  
ATOM   2104 HD11 LEU A 158      12.689   2.200  26.473  1.00110.00           H  
ATOM   2105 HD12 LEU A 158      11.651   2.313  25.061  1.00110.00           H  
ATOM   2106 HD13 LEU A 158      11.379   1.044  26.252  1.00110.00           H  
ATOM   2107 HD21 LEU A 158      14.401   0.333  26.679  1.00110.00           H  
ATOM   2108 HD22 LEU A 158      13.262  -0.973  26.379  1.00110.00           H  
ATOM   2109 HD23 LEU A 158      14.693  -0.785  25.364  1.00110.00           H  
ATOM   2110  N   LYS A 159      12.355  -1.708  20.669  1.00 30.00           N  
ATOM   2111  CA  LYS A 159      11.599  -2.566  19.748  1.00 30.00           C  
ATOM   2112  C   LYS A 159      10.107  -2.193  19.663  1.00 30.00           C  
ATOM   2113  O   LYS A 159       9.294  -3.048  19.316  1.00 30.00           O  
ATOM   2114  CB  LYS A 159      11.733  -4.022  20.186  1.00 30.00           C  
ATOM   2115  CG  LYS A 159      11.575  -5.071  19.056  1.00110.00           C  
ATOM   2116  CD  LYS A 159      12.763  -5.153  18.080  1.00110.00           C  
ATOM   2117  CE  LYS A 159      12.499  -6.099  16.895  1.00110.00           C  
ATOM   2118  NZ  LYS A 159      12.419  -7.507  17.322  1.00110.00           N1+
ATOM   2119  H   LYS A 159      12.944  -0.990  20.269  1.00110.00           H  
ATOM   2120  HA  LYS A 159      12.035  -2.418  18.761  1.00110.00           H  
ATOM   2121  HB2 LYS A 159      12.705  -4.204  20.647  1.00110.00           H  
ATOM   2122  HB3 LYS A 159      10.988  -4.275  20.943  1.00110.00           H  
ATOM   2123  HG2 LYS A 159      11.443  -6.047  19.523  1.00110.00           H  
ATOM   2124  HG3 LYS A 159      10.659  -4.899  18.492  1.00110.00           H  
ATOM   2125  HD2 LYS A 159      12.973  -4.163  17.674  1.00110.00           H  
ATOM   2126  HD3 LYS A 159      13.666  -5.458  18.610  1.00110.00           H  
ATOM   2127  HE2 LYS A 159      11.574  -5.829  16.386  1.00110.00           H  
ATOM   2128  HE3 LYS A 159      13.301  -6.010  16.162  1.00110.00           H  
ATOM   2129  HZ1 LYS A 159      13.286  -7.778  17.762  1.00110.00           H  
ATOM   2130  HZ2 LYS A 159      11.660  -7.617  17.978  1.00110.00           H  
ATOM   2131  HZ3 LYS A 159      12.254  -8.093  16.518  1.00110.00           H  
ATOM   2132  N   ILE A 160       9.753  -0.943  19.997  1.00 30.00           N  
ATOM   2133  CA  ILE A 160       8.399  -0.387  19.987  1.00 30.00           C  
ATOM   2134  C   ILE A 160       8.269   0.598  18.808  1.00 30.00           C  
ATOM   2135  O   ILE A 160       9.256   1.228  18.424  1.00 30.00           O  
ATOM   2136  CB  ILE A 160       8.117   0.382  21.318  1.00 30.00           C  
ATOM   2137  CG1 ILE A 160       8.250  -0.542  22.552  1.00 30.00           C  
ATOM   2138  CG2 ILE A 160       6.756   1.116  21.366  1.00 30.00           C  
ATOM   2139  CD1 ILE A 160       8.582   0.212  23.849  1.00 30.00           C  
ATOM   2140  H   ILE A 160      10.491  -0.282  20.224  1.00110.00           H  
ATOM   2141  HA  ILE A 160       7.660  -1.179  19.865  1.00110.00           H  
ATOM   2142  HB  ILE A 160       8.890   1.145  21.405  1.00110.00           H  
ATOM   2143 HG12 ILE A 160       7.345  -1.137  22.678  1.00110.00           H  
ATOM   2144 HG13 ILE A 160       9.051  -1.267  22.407  1.00110.00           H  
ATOM   2145 HG21 ILE A 160       6.749   1.673  22.297  1.00110.00           H  
ATOM   2146 HG22 ILE A 160       6.619   1.854  20.578  1.00110.00           H  
ATOM   2147 HG23 ILE A 160       5.913   0.426  21.353  1.00110.00           H  
ATOM   2148 HD11 ILE A 160       8.777  -0.487  24.663  1.00110.00           H  
ATOM   2149 HD12 ILE A 160       9.465   0.839  23.736  1.00110.00           H  
ATOM   2150 HD13 ILE A 160       7.762   0.855  24.167  1.00110.00           H  
ATOM   2151  N   ILE A 161       7.049   0.717  18.264  1.00 30.00           N  
ATOM   2152  CA  ILE A 161       6.686   1.645  17.192  1.00 30.00           C  
ATOM   2153  C   ILE A 161       5.358   2.362  17.497  1.00 30.00           C  
ATOM   2154  O   ILE A 161       4.605   1.921  18.368  1.00 30.00           O  
ATOM   2155  CB  ILE A 161       6.616   0.939  15.804  1.00 30.00           C  
ATOM   2156  CG1 ILE A 161       5.782  -0.367  15.749  1.00 30.00           C  
ATOM   2157  CG2 ILE A 161       8.040   0.666  15.304  1.00 30.00           C  
ATOM   2158  CD1 ILE A 161       4.261  -0.180  15.772  1.00 30.00           C  
ATOM   2159  H   ILE A 161       6.278   0.166  18.642  1.00110.00           H  
ATOM   2160  HA  ILE A 161       7.436   2.437  17.142  1.00110.00           H  
ATOM   2161  HB  ILE A 161       6.185   1.631  15.078  1.00110.00           H  
ATOM   2162 HG12 ILE A 161       6.021  -0.899  14.827  1.00110.00           H  
ATOM   2163 HG13 ILE A 161       6.074  -1.044  16.553  1.00110.00           H  
ATOM   2164 HG21 ILE A 161       8.032   0.200  14.322  1.00110.00           H  
ATOM   2165 HG22 ILE A 161       8.562   1.616  15.226  1.00110.00           H  
ATOM   2166 HG23 ILE A 161       8.599   0.021  15.979  1.00110.00           H  
ATOM   2167 HD11 ILE A 161       3.772  -1.147  15.682  1.00110.00           H  
ATOM   2168 HD12 ILE A 161       3.903   0.226  16.712  1.00110.00           H  
ATOM   2169 HD13 ILE A 161       3.919   0.460  14.959  1.00110.00           H  
ATOM   2170  N   HIS A 162       5.125   3.483  16.793  1.00 30.00           N  
ATOM   2171  CA  HIS A 162       4.013   4.396  17.035  1.00 30.00           C  
ATOM   2172  C   HIS A 162       3.011   4.322  15.870  1.00 30.00           C  
ATOM   2173  O   HIS A 162       3.262   4.866  14.796  1.00 30.00           O  
ATOM   2174  CB  HIS A 162       4.552   5.804  17.270  1.00 30.00           C  
ATOM   2175  CG  HIS A 162       3.650   6.577  18.204  1.00110.00           C  
ATOM   2176  CD2 HIS A 162       2.588   7.416  17.959  1.00110.00           C  
ATOM   2177  ND1 HIS A 162       3.694   6.443  19.583  1.00110.00           N  
ATOM   2178  CE1 HIS A 162       2.715   7.196  20.091  1.00110.00           C  
ATOM   2179  NE2 HIS A 162       1.997   7.809  19.161  1.00110.00           N  
ATOM   2180  H   HIS A 162       5.772   3.734  16.048  1.00110.00           H  
ATOM   2181  HA  HIS A 162       3.503   4.087  17.949  1.00110.00           H  
ATOM   2182  HB2 HIS A 162       5.544   5.777  17.692  1.00110.00           H  
ATOM   2183  HB3 HIS A 162       4.659   6.355  16.334  1.00110.00           H  
ATOM   2184  HD1 HIS A 162       4.326   5.870  20.121  1.00110.00           H  
ATOM   2185  HD2 HIS A 162       2.185   7.732  17.012  1.00110.00           H  
ATOM   2186  HE1 HIS A 162       2.519   7.284  21.149  1.00110.00           H  
ATOM   2187  N   ARG A 163       1.894   3.622  16.120  1.00 30.00           N  
ATOM   2188  CA  ARG A 163       0.866   3.239  15.148  1.00 30.00           C  
ATOM   2189  C   ARG A 163       0.078   4.398  14.511  1.00 30.00           C  
ATOM   2190  O   ARG A 163      -0.409   4.216  13.395  1.00 30.00           O  
ATOM   2191  CB  ARG A 163      -0.103   2.240  15.814  1.00 30.00           C  
ATOM   2192  CG  ARG A 163       0.571   0.934  16.290  1.00 30.00           C  
ATOM   2193  CD  ARG A 163       0.793  -0.125  15.192  1.00 30.00           C  
ATOM   2194  NE  ARG A 163      -0.470  -0.763  14.769  1.00 30.00           N  
ATOM   2195  CZ  ARG A 163      -1.006  -0.877  13.539  1.00 30.00           C  
ATOM   2196  NH1 ARG A 163      -0.424  -0.394  12.430  1.00 30.00           N1+
ATOM   2197  NH2 ARG A 163      -2.181  -1.503  13.421  1.00 30.00           N1+
ATOM   2198  H   ARG A 163       1.794   3.247  17.062  1.00110.00           H  
ATOM   2199  HA  ARG A 163       1.376   2.732  14.327  1.00110.00           H  
ATOM   2200  HB2 ARG A 163      -0.569   2.726  16.673  1.00110.00           H  
ATOM   2201  HB3 ARG A 163      -0.924   1.999  15.136  1.00110.00           H  
ATOM   2202  HG2 ARG A 163       1.516   1.144  16.791  1.00110.00           H  
ATOM   2203  HG3 ARG A 163      -0.060   0.494  17.063  1.00110.00           H  
ATOM   2204  HD2 ARG A 163       1.322   0.300  14.339  1.00110.00           H  
ATOM   2205  HD3 ARG A 163       1.429  -0.921  15.580  1.00110.00           H  
ATOM   2206  HE  ARG A 163      -0.979  -1.193  15.521  1.00110.00           H  
ATOM   2207 HH11 ARG A 163      -0.850  -0.502  11.522  1.00110.00           H  
ATOM   2208 HH12 ARG A 163       0.477   0.054  12.495  1.00110.00           H  
ATOM   2209 HH21 ARG A 163      -2.625  -1.618  12.524  1.00110.00           H  
ATOM   2210 HH22 ARG A 163      -2.645  -1.915  14.221  1.00110.00           H  
ATOM   2211  N   ASP A 164      -0.046   5.547  15.199  1.00 30.00           N  
ATOM   2212  CA  ASP A 164      -0.808   6.697  14.709  1.00 30.00           C  
ATOM   2213  C   ASP A 164      -0.176   7.982  15.269  1.00 30.00           C  
ATOM   2214  O   ASP A 164      -0.702   8.568  16.215  1.00 30.00           O  
ATOM   2215  CB  ASP A 164      -2.332   6.554  15.005  1.00 30.00           C  
ATOM   2216  CG  ASP A 164      -3.274   7.566  14.324  1.00 30.00           C  
ATOM   2217  OD1 ASP A 164      -2.876   8.172  13.304  1.00 30.00           O  
ATOM   2218  OD2 ASP A 164      -4.449   7.623  14.751  1.00 30.00           O1-
ATOM   2219  H   ASP A 164       0.420   5.642  16.086  1.00110.00           H  
ATOM   2220  HA  ASP A 164      -0.690   6.747  13.624  1.00110.00           H  
ATOM   2221  HB2 ASP A 164      -2.668   5.566  14.690  1.00110.00           H  
ATOM   2222  HB3 ASP A 164      -2.504   6.602  16.081  1.00110.00           H  
ATOM   2223  N   ILE A 165       0.970   8.369  14.683  1.00 30.00           N  
ATOM   2224  CA  ILE A 165       1.718   9.574  15.037  1.00 30.00           C  
ATOM   2225  C   ILE A 165       1.079  10.799  14.362  1.00 30.00           C  
ATOM   2226  O   ILE A 165       1.173  10.936  13.142  1.00 30.00           O  
ATOM   2227  CB  ILE A 165       3.181   9.372  14.652  1.00 30.00           C  
ATOM   2228  CG1 ILE A 165       3.996  10.614  14.180  1.00110.00           C  
ATOM   2229  CG2 ILE A 165       3.525   8.061  13.915  1.00110.00           C  
ATOM   2230  CD1 ILE A 165       5.524  10.469  14.297  1.00110.00           C  
ATOM   2231  H   ILE A 165       1.296   7.851  13.884  1.00110.00           H  
ATOM   2232  HA  ILE A 165       1.659   9.729  16.117  1.00110.00           H  
ATOM   2233  HB  ILE A 165       3.634   9.187  15.628  1.00110.00           H  
ATOM   2234 HG12 ILE A 165       3.741  10.889  13.158  1.00110.00           H  
ATOM   2235 HG13 ILE A 165       3.718  11.475  14.789  1.00110.00           H  
ATOM   2236 HG21 ILE A 165       4.588   7.951  13.708  1.00110.00           H  
ATOM   2237 HG22 ILE A 165       3.269   7.222  14.551  1.00110.00           H  
ATOM   2238 HG23 ILE A 165       2.964   7.944  12.993  1.00110.00           H  
ATOM   2239 HD11 ILE A 165       6.013  11.416  14.067  1.00110.00           H  
ATOM   2240 HD12 ILE A 165       5.817  10.184  15.307  1.00110.00           H  
ATOM   2241 HD13 ILE A 165       5.924   9.730  13.604  1.00110.00           H  
ATOM   2242  N   LYS A 166       0.438  11.650  15.178  1.00 30.00           N  
ATOM   2243  CA  LYS A 166      -0.307  12.837  14.753  1.00 30.00           C  
ATOM   2244  C   LYS A 166      -0.290  13.904  15.879  1.00 30.00           C  
ATOM   2245  O   LYS A 166       0.086  13.564  17.005  1.00 30.00           O  
ATOM   2246  CB  LYS A 166      -1.725  12.404  14.298  1.00 30.00           C  
ATOM   2247  CG  LYS A 166      -2.604  11.790  15.401  1.00 30.00           C  
ATOM   2248  CD  LYS A 166      -4.012  11.444  14.902  1.00 30.00           C  
ATOM   2249  CE  LYS A 166      -4.904  10.883  16.020  1.00 30.00           C  
ATOM   2250  NZ  LYS A 166      -6.301  10.743  15.579  1.00 30.00           N1+
ATOM   2251  H   LYS A 166       0.425  11.461  16.170  1.00110.00           H  
ATOM   2252  HA  LYS A 166       0.229  13.251  13.897  1.00110.00           H  
ATOM   2253  HB2 LYS A 166      -2.249  13.247  13.853  1.00110.00           H  
ATOM   2254  HB3 LYS A 166      -1.626  11.683  13.484  1.00110.00           H  
ATOM   2255  HG2 LYS A 166      -2.128  10.882  15.775  1.00110.00           H  
ATOM   2256  HG3 LYS A 166      -2.682  12.469  16.250  1.00110.00           H  
ATOM   2257  HD2 LYS A 166      -4.473  12.343  14.490  1.00110.00           H  
ATOM   2258  HD3 LYS A 166      -3.948  10.723  14.086  1.00110.00           H  
ATOM   2259  HE2 LYS A 166      -4.530   9.912  16.350  1.00110.00           H  
ATOM   2260  HE3 LYS A 166      -4.885  11.542  16.887  1.00110.00           H  
ATOM   2261  HZ1 LYS A 166      -6.859  10.382  16.339  1.00110.00           H  
ATOM   2262  HZ2 LYS A 166      -6.660  11.642  15.292  1.00110.00           H  
ATOM   2263  HZ3 LYS A 166      -6.337  10.098  14.803  1.00110.00           H  
ATOM   2264  N   PRO A 167      -0.695  15.168  15.583  1.00 30.00           N  
ATOM   2265  CA  PRO A 167      -0.641  16.283  16.558  1.00 30.00           C  
ATOM   2266  C   PRO A 167      -1.415  16.110  17.882  1.00 30.00           C  
ATOM   2267  O   PRO A 167      -0.967  16.649  18.894  1.00 30.00           O  
ATOM   2268  CB  PRO A 167      -1.158  17.497  15.769  1.00 30.00           C  
ATOM   2269  CG  PRO A 167      -0.885  17.173  14.317  1.00 30.00           C  
ATOM   2270  CD  PRO A 167      -1.092  15.666  14.262  1.00 30.00           C  
ATOM   2271  HA  PRO A 167       0.411  16.440  16.804  1.00110.00           H  
ATOM   2272  HB2 PRO A 167      -2.211  17.535  15.936  1.00110.00           H  
ATOM   2273  HB3 PRO A 167      -0.661  18.415  16.055  1.00110.00           H  
ATOM   2274  HG2 PRO A 167      -1.490  17.716  13.602  1.00110.00           H  
ATOM   2275  HG3 PRO A 167       0.157  17.402  14.085  1.00110.00           H  
ATOM   2276  HD2 PRO A 167      -2.146  15.445  14.090  1.00110.00           H  
ATOM   2277  HD3 PRO A 167      -0.515  15.245  13.439  1.00110.00           H  
ATOM   2278  N   SER A 168      -2.541  15.371  17.859  1.00 30.00           N  
ATOM   2279  CA  SER A 168      -3.382  15.071  19.027  1.00 30.00           C  
ATOM   2280  C   SER A 168      -2.662  14.235  20.099  1.00 30.00           C  
ATOM   2281  O   SER A 168      -2.903  14.437  21.289  1.00 30.00           O  
ATOM   2282  CB  SER A 168      -4.647  14.329  18.604  1.00 30.00           C  
ATOM   2283  OG  SER A 168      -5.080  14.782  17.322  1.00110.00           O  
ATOM   2284  H   SER A 168      -2.897  15.025  16.979  1.00110.00           H  
ATOM   2285  HA  SER A 168      -3.665  16.026  19.473  1.00110.00           H  
ATOM   2286  HB2 SER A 168      -4.475  13.253  18.538  1.00110.00           H  
ATOM   2287  HB3 SER A 168      -5.440  14.477  19.340  1.00110.00           H  
ATOM   2288  HG  SER A 168      -5.254  15.719  17.358  1.00110.00           H  
ATOM   2289  N   ASN A 169      -1.798  13.313  19.646  1.00 30.00           N  
ATOM   2290  CA  ASN A 169      -1.046  12.374  20.480  1.00 30.00           C  
ATOM   2291  C   ASN A 169       0.273  12.959  21.012  1.00 30.00           C  
ATOM   2292  O   ASN A 169       1.005  12.229  21.681  1.00 30.00           O  
ATOM   2293  CB  ASN A 169      -0.813  11.077  19.671  1.00 30.00           C  
ATOM   2294  CG  ASN A 169      -2.111  10.314  19.396  1.00 30.00           C  
ATOM   2295  ND2 ASN A 169      -2.771   9.834  20.450  1.00 30.00           N  
ATOM   2296  OD1 ASN A 169      -2.521  10.165  18.250  1.00 30.00           O  
ATOM   2297  H   ASN A 169      -1.588  13.310  18.656  1.00110.00           H  
ATOM   2298  HA  ASN A 169      -1.636  12.139  21.368  1.00110.00           H  
ATOM   2299  HB2 ASN A 169      -0.319  11.300  18.724  1.00110.00           H  
ATOM   2300  HB3 ASN A 169      -0.140  10.403  20.203  1.00110.00           H  
ATOM   2301 HD21 ASN A 169      -3.637   9.344  20.285  1.00110.00           H  
ATOM   2302 HD22 ASN A 169      -2.456  10.017  21.386  1.00110.00           H  
ATOM   2303  N   ILE A 170       0.548  14.245  20.738  1.00 30.00           N  
ATOM   2304  CA  ILE A 170       1.717  14.960  21.237  1.00 30.00           C  
ATOM   2305  C   ILE A 170       1.208  16.137  22.085  1.00 30.00           C  
ATOM   2306  O   ILE A 170       0.892  17.205  21.557  1.00 30.00           O  
ATOM   2307  CB  ILE A 170       2.628  15.481  20.088  1.00 30.00           C  
ATOM   2308  CG1 ILE A 170       3.094  14.340  19.154  1.00 30.00           C  
ATOM   2309  CG2 ILE A 170       3.867  16.223  20.631  1.00 30.00           C  
ATOM   2310  CD1 ILE A 170       3.479  14.823  17.755  1.00 30.00           C  
ATOM   2311  H   ILE A 170      -0.127  14.800  20.227  1.00110.00           H  
ATOM   2312  HA  ILE A 170       2.324  14.316  21.877  1.00110.00           H  
ATOM   2313  HB  ILE A 170       2.042  16.182  19.489  1.00110.00           H  
ATOM   2314 HG12 ILE A 170       3.923  13.796  19.607  1.00110.00           H  
ATOM   2315 HG13 ILE A 170       2.304  13.603  19.014  1.00110.00           H  
ATOM   2316 HG21 ILE A 170       4.515  16.569  19.826  1.00110.00           H  
ATOM   2317 HG22 ILE A 170       3.607  17.105  21.217  1.00110.00           H  
ATOM   2318 HG23 ILE A 170       4.456  15.563  21.266  1.00110.00           H  
ATOM   2319 HD11 ILE A 170       3.769  13.982  17.124  1.00110.00           H  
ATOM   2320 HD12 ILE A 170       2.642  15.322  17.266  1.00110.00           H  
ATOM   2321 HD13 ILE A 170       4.319  15.517  17.780  1.00110.00           H  
ATOM   2322  N   LEU A 171       1.133  15.892  23.402  1.00 30.00           N  
ATOM   2323  CA  LEU A 171       0.802  16.885  24.423  1.00 30.00           C  
ATOM   2324  C   LEU A 171       2.006  17.808  24.697  1.00 30.00           C  
ATOM   2325  O   LEU A 171       3.123  17.500  24.284  1.00 30.00           O  
ATOM   2326  CB  LEU A 171       0.354  16.162  25.716  1.00 30.00           C  
ATOM   2327  CG  LEU A 171      -0.871  15.232  25.557  1.00 30.00           C  
ATOM   2328  CD1 LEU A 171      -1.163  14.477  26.862  1.00 30.00           C  
ATOM   2329  CD2 LEU A 171      -2.134  15.953  25.064  1.00 30.00           C  
ATOM   2330  H   LEU A 171       1.521  15.020  23.740  1.00110.00           H  
ATOM   2331  HA  LEU A 171      -0.011  17.511  24.052  1.00110.00           H  
ATOM   2332  HB2 LEU A 171       1.193  15.582  26.104  1.00110.00           H  
ATOM   2333  HB3 LEU A 171       0.126  16.905  26.481  1.00110.00           H  
ATOM   2334  HG  LEU A 171      -0.622  14.503  24.791  1.00110.00           H  
ATOM   2335 HD11 LEU A 171      -2.006  13.794  26.750  1.00110.00           H  
ATOM   2336 HD12 LEU A 171      -0.302  13.892  27.186  1.00110.00           H  
ATOM   2337 HD13 LEU A 171      -1.419  15.166  27.667  1.00110.00           H  
ATOM   2338 HD21 LEU A 171      -2.992  15.280  25.047  1.00110.00           H  
ATOM   2339 HD22 LEU A 171      -2.376  16.794  25.712  1.00110.00           H  
ATOM   2340 HD23 LEU A 171      -2.010  16.333  24.050  1.00110.00           H  
ATOM   2341  N   LEU A 172       1.751  18.921  25.397  1.00 30.00           N  
ATOM   2342  CA  LEU A 172       2.760  19.884  25.836  1.00 30.00           C  
ATOM   2343  C   LEU A 172       2.671  20.002  27.363  1.00 30.00           C  
ATOM   2344  O   LEU A 172       1.564  20.139  27.885  1.00 30.00           O  
ATOM   2345  CB  LEU A 172       2.483  21.258  25.180  1.00 30.00           C  
ATOM   2346  CG  LEU A 172       2.562  21.290  23.635  1.00 30.00           C  
ATOM   2347  CD1 LEU A 172       2.058  22.643  23.084  1.00 30.00           C  
ATOM   2348  CD2 LEU A 172       3.964  20.918  23.108  1.00 30.00           C  
ATOM   2349  H   LEU A 172       0.824  19.066  25.769  1.00110.00           H  
ATOM   2350  HA  LEU A 172       3.764  19.547  25.577  1.00110.00           H  
ATOM   2351  HB2 LEU A 172       1.499  21.607  25.498  1.00110.00           H  
ATOM   2352  HB3 LEU A 172       3.192  21.985  25.581  1.00110.00           H  
ATOM   2353  HG  LEU A 172       1.875  20.537  23.247  1.00110.00           H  
ATOM   2354 HD11 LEU A 172       2.089  22.656  21.994  1.00110.00           H  
ATOM   2355 HD12 LEU A 172       1.031  22.844  23.376  1.00110.00           H  
ATOM   2356 HD13 LEU A 172       2.677  23.467  23.441  1.00110.00           H  
ATOM   2357 HD21 LEU A 172       4.005  20.991  22.021  1.00110.00           H  
ATOM   2358 HD22 LEU A 172       4.733  21.575  23.514  1.00110.00           H  
ATOM   2359 HD23 LEU A 172       4.226  19.894  23.363  1.00110.00           H  
ATOM   2360  N   ASP A 173       3.827  19.990  28.053  1.00 30.00           N  
ATOM   2361  CA  ASP A 173       3.907  20.216  29.504  1.00 30.00           C  
ATOM   2362  C   ASP A 173       3.817  21.722  29.842  1.00 30.00           C  
ATOM   2363  O   ASP A 173       3.723  22.555  28.939  1.00 30.00           O  
ATOM   2364  CB  ASP A 173       5.108  19.478  30.172  1.00 30.00           C  
ATOM   2365  CG  ASP A 173       6.555  19.850  29.790  1.00 30.00           C  
ATOM   2366  OD1 ASP A 173       6.804  20.997  29.359  1.00 30.00           O  
ATOM   2367  OD2 ASP A 173       7.434  19.003  30.070  1.00 30.00           O1-
ATOM   2368  H   ASP A 173       4.699  19.912  27.534  1.00110.00           H  
ATOM   2369  HA  ASP A 173       3.012  19.819  29.976  1.00110.00           H  
ATOM   2370  HB2 ASP A 173       5.036  19.571  31.255  1.00110.00           H  
ATOM   2371  HB3 ASP A 173       4.992  18.411  29.976  1.00110.00           H  
ATOM   2372  N   ARG A 174       3.846  22.039  31.146  1.00 30.00           N  
ATOM   2373  CA  ARG A 174       3.718  23.390  31.705  1.00 30.00           C  
ATOM   2374  C   ARG A 174       4.791  24.405  31.246  1.00 30.00           C  
ATOM   2375  O   ARG A 174       4.505  25.602  31.251  1.00 30.00           O  
ATOM   2376  CB  ARG A 174       3.640  23.259  33.223  1.00 30.00           C  
ATOM   2377  CG  ARG A 174       3.421  24.562  34.025  1.00110.00           C  
ATOM   2378  CD  ARG A 174       2.121  25.301  33.669  1.00110.00           C  
ATOM   2379  NE  ARG A 174       1.884  26.442  34.565  1.00110.00           N  
ATOM   2380  CZ  ARG A 174       1.022  27.449  34.349  1.00110.00           C  
ATOM   2381  NH1 ARG A 174       0.291  27.507  33.231  1.00110.00           N1+
ATOM   2382  NH2 ARG A 174       0.889  28.406  35.271  1.00110.00           N1+
ATOM   2383  H   ARG A 174       3.929  21.275  31.798  1.00110.00           H  
ATOM   2384  HA  ARG A 174       2.765  23.774  31.338  1.00110.00           H  
ATOM   2385  HB2 ARG A 174       2.833  22.570  33.478  1.00110.00           H  
ATOM   2386  HB3 ARG A 174       4.555  22.789  33.587  1.00110.00           H  
ATOM   2387  HG2 ARG A 174       3.405  24.310  35.086  1.00110.00           H  
ATOM   2388  HG3 ARG A 174       4.272  25.232  33.900  1.00110.00           H  
ATOM   2389  HD2 ARG A 174       2.167  25.664  32.642  1.00110.00           H  
ATOM   2390  HD3 ARG A 174       1.267  24.625  33.738  1.00110.00           H  
ATOM   2391  HE  ARG A 174       2.399  26.426  35.434  1.00110.00           H  
ATOM   2392 HH11 ARG A 174      -0.337  28.275  33.044  1.00110.00           H  
ATOM   2393 HH12 ARG A 174       0.394  26.800  32.520  1.00110.00           H  
ATOM   2394 HH21 ARG A 174       0.239  29.167  35.147  1.00110.00           H  
ATOM   2395 HH22 ARG A 174       1.455  28.399  36.107  1.00110.00           H  
ATOM   2396  N   SER A 175       5.979  23.924  30.836  1.00 30.00           N  
ATOM   2397  CA  SER A 175       7.060  24.747  30.284  1.00 30.00           C  
ATOM   2398  C   SER A 175       6.955  24.923  28.756  1.00 30.00           C  
ATOM   2399  O   SER A 175       7.354  25.978  28.263  1.00 30.00           O  
ATOM   2400  CB  SER A 175       8.414  24.140  30.642  1.00 30.00           C  
ATOM   2401  OG  SER A 175       8.776  22.958  29.935  1.00110.00           O  
ATOM   2402  H   SER A 175       6.088  22.921  30.807  1.00110.00           H  
ATOM   2403  HA  SER A 175       7.011  25.741  30.735  1.00110.00           H  
ATOM   2404  HB2 SER A 175       9.187  24.885  30.447  1.00110.00           H  
ATOM   2405  HB3 SER A 175       8.462  23.940  31.713  1.00110.00           H  
ATOM   2406  HG  SER A 175       8.159  22.254  30.118  1.00110.00           H  
ATOM   2407  N   GLY A 176       6.415  23.913  28.048  1.00 30.00           N  
ATOM   2408  CA  GLY A 176       6.189  23.939  26.601  1.00 30.00           C  
ATOM   2409  C   GLY A 176       6.935  22.825  25.845  1.00 30.00           C  
ATOM   2410  O   GLY A 176       6.855  22.800  24.617  1.00 30.00           O  
ATOM   2411  H   GLY A 176       6.041  23.119  28.550  1.00110.00           H  
ATOM   2412  HA2 GLY A 176       5.120  23.831  26.414  1.00110.00           H  
ATOM   2413  HA3 GLY A 176       6.488  24.891  26.166  1.00110.00           H  
ATOM   2414  N   ASN A 177       7.644  21.913  26.537  1.00 30.00           N  
ATOM   2415  CA  ASN A 177       8.291  20.734  25.943  1.00 30.00           C  
ATOM   2416  C   ASN A 177       7.249  19.648  25.622  1.00 30.00           C  
ATOM   2417  O   ASN A 177       6.247  19.544  26.332  1.00 30.00           O  
ATOM   2418  CB  ASN A 177       9.334  20.172  26.905  1.00 30.00           C  
ATOM   2419  CG  ASN A 177      10.346  19.239  26.233  1.00110.00           C  
ATOM   2420  ND2 ASN A 177      10.109  17.931  26.228  1.00110.00           N  
ATOM   2421  OD1 ASN A 177      11.358  19.698  25.717  1.00110.00           O  
ATOM   2422  H   ASN A 177       7.581  21.939  27.546  1.00110.00           H  
ATOM   2423  HA  ASN A 177       8.783  21.047  25.019  1.00110.00           H  
ATOM   2424  HB2 ASN A 177       9.896  20.989  27.354  1.00110.00           H  
ATOM   2425  HB3 ASN A 177       8.858  19.656  27.741  1.00110.00           H  
ATOM   2426 HD21 ASN A 177      10.798  17.318  25.825  1.00110.00           H  
ATOM   2427 HD22 ASN A 177       9.246  17.537  26.590  1.00110.00           H  
ATOM   2428  N   ILE A 178       7.503  18.850  24.571  1.00 30.00           N  
ATOM   2429  CA  ILE A 178       6.575  17.809  24.116  1.00 30.00           C  
ATOM   2430  C   ILE A 178       6.537  16.579  25.048  1.00 30.00           C  
ATOM   2431  O   ILE A 178       7.519  16.282  25.728  1.00 30.00           O  
ATOM   2432  CB  ILE A 178       6.870  17.325  22.666  1.00 30.00           C  
ATOM   2433  CG1 ILE A 178       8.120  16.430  22.466  1.00 30.00           C  
ATOM   2434  CG2 ILE A 178       6.866  18.488  21.662  1.00 30.00           C  
ATOM   2435  CD1 ILE A 178       7.777  15.015  21.984  1.00 30.00           C  
ATOM   2436  H   ILE A 178       8.368  18.952  24.064  1.00110.00           H  
ATOM   2437  HA  ILE A 178       5.579  18.251  24.122  1.00110.00           H  
ATOM   2438  HB  ILE A 178       6.004  16.723  22.397  1.00110.00           H  
ATOM   2439 HG12 ILE A 178       8.732  16.877  21.685  1.00110.00           H  
ATOM   2440 HG13 ILE A 178       8.755  16.396  23.352  1.00110.00           H  
ATOM   2441 HG21 ILE A 178       6.932  18.120  20.637  1.00110.00           H  
ATOM   2442 HG22 ILE A 178       5.950  19.073  21.738  1.00110.00           H  
ATOM   2443 HG23 ILE A 178       7.708  19.162  21.820  1.00110.00           H  
ATOM   2444 HD11 ILE A 178       8.699  14.599  21.595  1.00110.00           H  
ATOM   2445 HD12 ILE A 178       7.397  14.432  22.821  1.00110.00           H  
ATOM   2446 HD13 ILE A 178       7.015  15.017  21.211  1.00110.00           H  
ATOM   2447  N   LYS A 179       5.389  15.888  25.035  1.00 30.00           N  
ATOM   2448  CA  LYS A 179       5.110  14.663  25.774  1.00 30.00           C  
ATOM   2449  C   LYS A 179       4.235  13.762  24.898  1.00 30.00           C  
ATOM   2450  O   LYS A 179       3.025  13.975  24.811  1.00 30.00           O  
ATOM   2451  CB  LYS A 179       4.436  14.997  27.124  1.00 30.00           C  
ATOM   2452  CG  LYS A 179       5.414  15.404  28.239  1.00 30.00           C  
ATOM   2453  CD  LYS A 179       6.320  14.251  28.718  1.00 30.00           C  
ATOM   2454  CE  LYS A 179       6.857  14.440  30.147  1.00 30.00           C  
ATOM   2455  NZ  LYS A 179       7.697  15.642  30.287  1.00 30.00           N1+
ATOM   2456  H   LYS A 179       4.611  16.284  24.514  1.00110.00           H  
ATOM   2457  HA  LYS A 179       6.043  14.129  25.960  1.00110.00           H  
ATOM   2458  HB2 LYS A 179       3.699  15.788  26.975  1.00110.00           H  
ATOM   2459  HB3 LYS A 179       3.869  14.131  27.467  1.00110.00           H  
ATOM   2460  HG2 LYS A 179       6.019  16.256  27.927  1.00110.00           H  
ATOM   2461  HG3 LYS A 179       4.840  15.769  29.084  1.00110.00           H  
ATOM   2462  HD2 LYS A 179       5.761  13.315  28.697  1.00110.00           H  
ATOM   2463  HD3 LYS A 179       7.154  14.121  28.027  1.00110.00           H  
ATOM   2464  HE2 LYS A 179       6.032  14.503  30.858  1.00110.00           H  
ATOM   2465  HE3 LYS A 179       7.453  13.572  30.432  1.00110.00           H  
ATOM   2466  HZ1 LYS A 179       8.021  15.720  31.239  1.00110.00           H  
ATOM   2467  HZ2 LYS A 179       8.494  15.568  29.669  1.00110.00           H  
ATOM   2468  HZ3 LYS A 179       7.170  16.471  30.049  1.00110.00           H  
ATOM   2469  N   LEU A 180       4.880  12.774  24.260  1.00 30.00           N  
ATOM   2470  CA  LEU A 180       4.244  11.754  23.431  1.00 30.00           C  
ATOM   2471  C   LEU A 180       3.420  10.786  24.303  1.00 30.00           C  
ATOM   2472  O   LEU A 180       3.979  10.155  25.199  1.00 30.00           O  
ATOM   2473  CB  LEU A 180       5.357  11.045  22.623  1.00 30.00           C  
ATOM   2474  CG  LEU A 180       4.882  10.004  21.585  1.00 30.00           C  
ATOM   2475  CD1 LEU A 180       3.953  10.624  20.521  1.00 30.00           C  
ATOM   2476  CD2 LEU A 180       6.087   9.278  20.948  1.00 30.00           C  
ATOM   2477  H   LEU A 180       5.886  12.708  24.374  1.00110.00           H  
ATOM   2478  HA  LEU A 180       3.572  12.268  22.742  1.00110.00           H  
ATOM   2479  HB2 LEU A 180       5.700  11.914  22.089  1.00110.00           H  
ATOM   2480  HB3 LEU A 180       6.095  10.633  23.317  1.00110.00           H  
ATOM   2481  HG  LEU A 180       4.310   9.243  22.119  1.00110.00           H  
ATOM   2482 HD11 LEU A 180       3.718   9.902  19.733  1.00110.00           H  
ATOM   2483 HD12 LEU A 180       2.999  10.941  20.951  1.00110.00           H  
ATOM   2484 HD13 LEU A 180       4.415  11.486  20.039  1.00110.00           H  
ATOM   2485 HD21 LEU A 180       5.825   8.216  20.938  1.00110.00           H  
ATOM   2486 HD22 LEU A 180       6.141   9.495  19.896  1.00110.00           H  
ATOM   2487 HD23 LEU A 180       6.997   9.294  21.537  1.00110.00           H  
ATOM   2488  N   CYS A 181       2.108  10.699  24.030  1.00 30.00           N  
ATOM   2489  CA  CYS A 181       1.144   9.844  24.738  1.00 30.00           C  
ATOM   2490  C   CYS A 181       1.343   8.339  24.440  1.00 30.00           C  
ATOM   2491  O   CYS A 181       2.114   7.985  23.550  1.00 30.00           O  
ATOM   2492  CB  CYS A 181      -0.285  10.219  24.356  1.00 30.00           C  
ATOM   2493  SG  CYS A 181      -0.726  11.829  24.991  1.00110.00           S  
ATOM   2494  H   CYS A 181       1.763  11.234  23.239  1.00110.00           H  
ATOM   2495  HA  CYS A 181       1.279   9.985  25.811  1.00110.00           H  
ATOM   2496  HB2 CYS A 181      -0.414  10.208  23.273  1.00110.00           H  
ATOM   2497  HB3 CYS A 181      -1.006   9.516  24.775  1.00110.00           H  
ATOM   2498  HG  CYS A 181       0.291  12.488  24.423  1.00110.00           H  
ATOM   2499  N   ASP A 182       0.648   7.479  25.202  1.00 30.00           N  
ATOM   2500  CA  ASP A 182       0.759   6.017  25.118  1.00 30.00           C  
ATOM   2501  C   ASP A 182      -0.241   5.356  24.145  1.00 30.00           C  
ATOM   2502  O   ASP A 182      -0.196   4.131  24.016  1.00 30.00           O  
ATOM   2503  CB  ASP A 182       0.708   5.328  26.506  1.00 30.00           C  
ATOM   2504  CG  ASP A 182      -0.618   5.448  27.272  1.00 30.00           C  
ATOM   2505  OD1 ASP A 182      -1.069   6.593  27.484  1.00 30.00           O  
ATOM   2506  OD2 ASP A 182      -1.176   4.390  27.632  1.00 30.00           O1-
ATOM   2507  H   ASP A 182       0.098   7.831  25.975  1.00110.00           H  
ATOM   2508  HA  ASP A 182       1.761   5.829  24.762  1.00110.00           H  
ATOM   2509  HB2 ASP A 182       0.963   4.271  26.409  1.00110.00           H  
ATOM   2510  HB3 ASP A 182       1.477   5.762  27.141  1.00110.00           H  
ATOM   2511  N   PHE A 183      -1.125   6.135  23.495  1.00 30.00           N  
ATOM   2512  CA  PHE A 183      -2.193   5.625  22.625  1.00 30.00           C  
ATOM   2513  C   PHE A 183      -1.718   4.841  21.386  1.00 30.00           C  
ATOM   2514  O   PHE A 183      -2.356   3.848  21.038  1.00 30.00           O  
ATOM   2515  CB  PHE A 183      -3.127   6.773  22.196  1.00 30.00           C  
ATOM   2516  CG  PHE A 183      -3.993   7.358  23.299  1.00 30.00           C  
ATOM   2517  CD1 PHE A 183      -5.030   6.592  23.870  1.00 30.00           C  
ATOM   2518  CD2 PHE A 183      -3.737   8.649  23.807  1.00 30.00           C  
ATOM   2519  CE1 PHE A 183      -5.793   7.122  24.901  1.00 30.00           C  
ATOM   2520  CE2 PHE A 183      -4.517   9.162  24.834  1.00 30.00           C  
ATOM   2521  CZ  PHE A 183      -5.542   8.401  25.379  1.00 30.00           C  
ATOM   2522  H   PHE A 183      -1.117   7.115  23.719  1.00110.00           H  
ATOM   2523  HA  PHE A 183      -2.774   4.916  23.219  1.00110.00           H  
ATOM   2524  HB2 PHE A 183      -2.536   7.558  21.729  1.00110.00           H  
ATOM   2525  HB3 PHE A 183      -3.808   6.420  21.419  1.00110.00           H  
ATOM   2526  HD1 PHE A 183      -5.244   5.606  23.485  1.00110.00           H  
ATOM   2527  HD2 PHE A 183      -2.945   9.256  23.399  1.00110.00           H  
ATOM   2528  HE1 PHE A 183      -6.611   6.555  25.301  1.00110.00           H  
ATOM   2529  HE2 PHE A 183      -4.326  10.155  25.217  1.00110.00           H  
ATOM   2530  HZ  PHE A 183      -6.133   8.843  26.163  1.00110.00           H  
ATOM   2531  N   GLY A 184      -0.620   5.289  20.753  1.00 30.00           N  
ATOM   2532  CA  GLY A 184      -0.085   4.672  19.539  1.00 30.00           C  
ATOM   2533  C   GLY A 184       0.965   3.589  19.834  1.00 30.00           C  
ATOM   2534  O   GLY A 184       1.386   2.918  18.893  1.00 30.00           O  
ATOM   2535  H   GLY A 184      -0.147   6.099  21.123  1.00110.00           H  
ATOM   2536  HA2 GLY A 184      -0.884   4.239  18.934  1.00110.00           H  
ATOM   2537  HA3 GLY A 184       0.378   5.446  18.928  1.00110.00           H  
ATOM   2538  N   ILE A 185       1.398   3.412  21.096  1.00 30.00           N  
ATOM   2539  CA  ILE A 185       2.441   2.459  21.489  1.00 30.00           C  
ATOM   2540  C   ILE A 185       2.036   0.993  21.246  1.00 30.00           C  
ATOM   2541  O   ILE A 185       1.014   0.542  21.764  1.00 30.00           O  
ATOM   2542  CB  ILE A 185       2.814   2.666  22.954  1.00 30.00           C  
ATOM   2543  CG1 ILE A 185       3.059   4.156  23.306  1.00110.00           C  
ATOM   2544  CG2 ILE A 185       4.095   1.915  23.323  1.00110.00           C  
ATOM   2545  CD1 ILE A 185       4.275   4.849  22.669  1.00110.00           C  
ATOM   2546  H   ILE A 185       0.876   3.848  21.843  1.00110.00           H  
ATOM   2547  HA  ILE A 185       3.313   2.680  20.870  1.00110.00           H  
ATOM   2548  HB  ILE A 185       2.000   2.309  23.584  1.00110.00           H  
ATOM   2549 HG12 ILE A 185       2.192   4.741  23.023  1.00110.00           H  
ATOM   2550 HG13 ILE A 185       3.154   4.234  24.389  1.00110.00           H  
ATOM   2551 HG21 ILE A 185       4.349   2.047  24.374  1.00110.00           H  
ATOM   2552 HG22 ILE A 185       4.063   0.852  23.091  1.00110.00           H  
ATOM   2553 HG23 ILE A 185       4.904   2.336  22.750  1.00110.00           H  
ATOM   2554 HD11 ILE A 185       4.222   5.927  22.832  1.00110.00           H  
ATOM   2555 HD12 ILE A 185       5.212   4.509  23.112  1.00110.00           H  
ATOM   2556 HD13 ILE A 185       4.318   4.675  21.596  1.00110.00           H  
ATOM   2557  N   SER A 186       2.876   0.286  20.476  1.00 30.00           N  
ATOM   2558  CA  SER A 186       2.732  -1.127  20.143  1.00 30.00           C  
ATOM   2559  C   SER A 186       4.113  -1.703  19.814  1.00 30.00           C  
ATOM   2560  O   SER A 186       4.928  -1.020  19.196  1.00 30.00           O  
ATOM   2561  CB  SER A 186       1.732  -1.288  18.976  1.00 30.00           C  
ATOM   2562  OG  SER A 186       1.579  -2.635  18.567  1.00 30.00           O  
ATOM   2563  H   SER A 186       3.654   0.755  20.023  1.00110.00           H  
ATOM   2564  HA  SER A 186       2.342  -1.653  21.018  1.00110.00           H  
ATOM   2565  HB2 SER A 186       0.755  -0.897  19.265  1.00110.00           H  
ATOM   2566  HB3 SER A 186       2.073  -0.707  18.121  1.00110.00           H  
ATOM   2567  HG  SER A 186       0.857  -2.694  17.955  1.00110.00           H  
ATOM   2568  N   GLY A 187       4.343  -2.963  20.215  1.00 30.00           N  
ATOM   2569  CA  GLY A 187       5.581  -3.692  19.949  1.00 30.00           C  
ATOM   2570  C   GLY A 187       5.679  -4.029  18.447  1.00 30.00           C  
ATOM   2571  O   GLY A 187       4.708  -4.535  17.882  1.00 30.00           O  
ATOM   2572  H   GLY A 187       3.572  -3.477  20.621  1.00110.00           H  
ATOM   2573  HA2 GLY A 187       6.443  -3.115  20.285  1.00110.00           H  
ATOM   2574  HA3 GLY A 187       5.574  -4.622  20.518  1.00110.00           H  
ATOM   2575  N   GLN A 188       6.841  -3.738  17.836  1.00 30.00           N  
ATOM   2576  CA  GLN A 188       7.119  -3.988  16.416  1.00 30.00           C  
ATOM   2577  C   GLN A 188       7.239  -5.497  16.108  1.00 30.00           C  
ATOM   2578  O   GLN A 188       6.914  -5.918  14.999  1.00 30.00           O  
ATOM   2579  CB  GLN A 188       8.361  -3.194  16.022  1.00 30.00           C  
ATOM   2580  CG  GLN A 188       8.604  -3.017  14.506  1.00110.00           C  
ATOM   2581  CD  GLN A 188       9.379  -4.161  13.853  1.00110.00           C  
ATOM   2582  NE2 GLN A 188       8.972  -4.569  12.659  1.00110.00           N  
ATOM   2583  OE1 GLN A 188      10.332  -4.684  14.424  1.00110.00           O  
ATOM   2584  H   GLN A 188       7.598  -3.355  18.395  1.00110.00           H  
ATOM   2585  HA  GLN A 188       6.268  -3.607  15.846  1.00110.00           H  
ATOM   2586  HB2 GLN A 188       8.267  -2.195  16.445  1.00110.00           H  
ATOM   2587  HB3 GLN A 188       9.245  -3.616  16.504  1.00110.00           H  
ATOM   2588  HG2 GLN A 188       7.658  -2.847  13.993  1.00110.00           H  
ATOM   2589  HG3 GLN A 188       9.199  -2.117  14.346  1.00110.00           H  
ATOM   2590 HE21 GLN A 188       9.461  -5.323  12.204  1.00110.00           H  
ATOM   2591 HE22 GLN A 188       8.153  -4.162  12.233  1.00110.00           H  
ATOM   2592  N   LEU A 189       7.645  -6.286  17.117  1.00 30.00           N  
ATOM   2593  CA  LEU A 189       7.616  -7.745  17.104  1.00 30.00           C  
ATOM   2594  C   LEU A 189       6.170  -8.242  17.286  1.00 30.00           C  
ATOM   2595  O   LEU A 189       5.719  -8.399  18.422  1.00 30.00           O  
ATOM   2596  CB  LEU A 189       8.537  -8.257  18.207  1.00 30.00           C  
ATOM   2597  CG  LEU A 189       8.731  -9.790  18.288  1.00110.00           C  
ATOM   2598  CD1 LEU A 189       9.361 -10.379  17.014  1.00110.00           C  
ATOM   2599  CD2 LEU A 189       9.576 -10.156  19.518  1.00110.00           C  
ATOM   2600  H   LEU A 189       7.805  -5.830  18.001  1.00110.00           H  
ATOM   2601  HA  LEU A 189       7.992  -8.084  16.137  1.00110.00           H  
ATOM   2602  HB2 LEU A 189       9.517  -7.795  18.083  1.00110.00           H  
ATOM   2603  HB3 LEU A 189       8.171  -7.898  19.171  1.00110.00           H  
ATOM   2604  HG  LEU A 189       7.756 -10.263  18.425  1.00110.00           H  
ATOM   2605 HD11 LEU A 189       9.538 -11.449  17.125  1.00110.00           H  
ATOM   2606 HD12 LEU A 189       8.709 -10.258  16.149  1.00110.00           H  
ATOM   2607 HD13 LEU A 189      10.317  -9.908  16.785  1.00110.00           H  
ATOM   2608 HD21 LEU A 189       9.682 -11.237  19.618  1.00110.00           H  
ATOM   2609 HD22 LEU A 189      10.577  -9.729  19.458  1.00110.00           H  
ATOM   2610 HD23 LEU A 189       9.114  -9.791  20.437  1.00110.00           H  
ATOM   2611  N   VAL A 190       5.468  -8.451  16.158  1.00 30.00           N  
ATOM   2612  CA  VAL A 190       4.101  -8.980  16.102  1.00 30.00           C  
ATOM   2613  C   VAL A 190       4.038 -10.448  16.578  1.00 30.00           C  
ATOM   2614  O   VAL A 190       4.915 -11.240  16.230  1.00 30.00           O  
ATOM   2615  CB  VAL A 190       3.510  -8.860  14.700  1.00 30.00           C  
ATOM   2616  CG1 VAL A 190       3.163  -7.393  14.383  1.00110.00           C  
ATOM   2617  CG2 VAL A 190       4.399  -9.432  13.575  1.00110.00           C  
ATOM   2618  H   VAL A 190       5.907  -8.213  15.281  1.00110.00           H  
ATOM   2619  HA  VAL A 190       3.496  -8.385  16.791  1.00110.00           H  
ATOM   2620  HB  VAL A 190       2.568  -9.413  14.682  1.00110.00           H  
ATOM   2621 HG11 VAL A 190       2.671  -7.301  13.414  1.00110.00           H  
ATOM   2622 HG12 VAL A 190       2.489  -6.976  15.130  1.00110.00           H  
ATOM   2623 HG13 VAL A 190       4.055  -6.764  14.360  1.00110.00           H  
ATOM   2624 HG21 VAL A 190       3.875  -9.415  12.619  1.00110.00           H  
ATOM   2625 HG22 VAL A 190       5.319  -8.860  13.451  1.00110.00           H  
ATOM   2626 HG23 VAL A 190       4.679 -10.466  13.768  1.00110.00           H  
ATOM   2627  N   ASP A 191       3.007 -10.761  17.382  1.00 30.00           N  
ATOM   2628  CA  ASP A 191       2.749 -12.078  17.974  1.00 30.00           C  
ATOM   2629  C   ASP A 191       2.286 -13.079  16.896  1.00 30.00           C  
ATOM   2630  O   ASP A 191       3.125 -13.730  16.273  1.00 30.00           O  
ATOM   2631  CB  ASP A 191       1.805 -12.036  19.219  1.00 30.00           C  
ATOM   2632  CG  ASP A 191       0.647 -11.020  19.175  1.00 30.00           C  
ATOM   2633  OD1 ASP A 191      -0.461 -11.430  18.762  1.00 30.00           O  
ATOM   2634  OD2 ASP A 191       0.909  -9.818  19.406  1.00 30.00           O1-
ATOM   2635  H   ASP A 191       2.371 -10.021  17.647  1.00110.00           H  
ATOM   2636  HA  ASP A 191       3.707 -12.463  18.330  1.00110.00           H  
ATOM   2637  HB2 ASP A 191       1.408 -13.028  19.440  1.00110.00           H  
ATOM   2638  HB3 ASP A 191       2.407 -11.776  20.091  1.00110.00           H  
ATOM   2639  N   SER A 192       0.964 -13.167  16.686  1.00 30.00           N  
ATOM   2640  CA  SER A 192       0.329 -13.950  15.632  1.00 30.00           C  
ATOM   2641  C   SER A 192       0.347 -13.149  14.326  1.00 30.00           C  
ATOM   2642  O   SER A 192      -0.534 -12.323  14.100  1.00 30.00           O  
ATOM   2643  CB  SER A 192      -1.086 -14.327  16.061  1.00 30.00           C  
ATOM   2644  OG  SER A 192      -1.736 -15.207  15.159  1.00110.00           O  
ATOM   2645  H   SER A 192       0.373 -12.556  17.238  1.00110.00           H  
ATOM   2646  HA  SER A 192       0.894 -14.874  15.493  1.00110.00           H  
ATOM   2647  HB2 SER A 192      -1.056 -14.818  17.035  1.00110.00           H  
ATOM   2648  HB3 SER A 192      -1.689 -13.434  16.197  1.00110.00           H  
ATOM   2649  HG  SER A 192      -1.313 -16.056  15.208  1.00110.00           H  
ATOM   2650  N   ILE A 193       1.373 -13.413  13.507  1.00 30.00           N  
ATOM   2651  CA  ILE A 193       1.640 -12.842  12.181  1.00 30.00           C  
ATOM   2652  C   ILE A 193       0.443 -12.906  11.209  1.00 30.00           C  
ATOM   2653  O   ILE A 193       0.167 -11.926  10.518  1.00 30.00           O  
ATOM   2654  CB  ILE A 193       2.890 -13.467  11.569  1.00 30.00           C  
ATOM   2655  CG1 ILE A 193       4.113 -13.432  12.528  1.00110.00           C  
ATOM   2656  CG2 ILE A 193       3.284 -12.833  10.211  1.00110.00           C  
ATOM   2657  CD1 ILE A 193       5.288 -14.321  12.092  1.00110.00           C  
ATOM   2658  H   ILE A 193       2.081 -14.033  13.874  1.00110.00           H  
ATOM   2659  HA  ILE A 193       1.841 -11.782  12.349  1.00110.00           H  
ATOM   2660  HB  ILE A 193       2.663 -14.518  11.378  1.00110.00           H  
ATOM   2661 HG12 ILE A 193       4.461 -12.407  12.641  1.00110.00           H  
ATOM   2662 HG13 ILE A 193       3.843 -13.758  13.532  1.00110.00           H  
ATOM   2663 HG21 ILE A 193       4.161 -13.310   9.777  1.00110.00           H  
ATOM   2664 HG22 ILE A 193       2.499 -12.927   9.461  1.00110.00           H  
ATOM   2665 HG23 ILE A 193       3.507 -11.772  10.322  1.00110.00           H  
ATOM   2666 HD11 ILE A 193       6.059 -14.339  12.863  1.00110.00           H  
ATOM   2667 HD12 ILE A 193       4.968 -15.350  11.926  1.00110.00           H  
ATOM   2668 HD13 ILE A 193       5.761 -13.962  11.179  1.00110.00           H  
ATOM   2669  N   ALA A 194      -0.254 -14.053  11.218  1.00 30.00           N  
ATOM   2670  CA  ALA A 194      -1.457 -14.375  10.445  1.00 30.00           C  
ATOM   2671  C   ALA A 194      -2.712 -13.542  10.779  1.00 30.00           C  
ATOM   2672  O   ALA A 194      -3.643 -13.558   9.974  1.00 30.00           O  
ATOM   2673  CB  ALA A 194      -1.725 -15.871  10.584  1.00 30.00           C  
ATOM   2674  H   ALA A 194       0.056 -14.746  11.881  1.00110.00           H  
ATOM   2675  HA  ALA A 194      -1.226 -14.170   9.398  1.00110.00           H  
ATOM   2676  HB1 ALA A 194      -2.590 -16.170   9.991  1.00110.00           H  
ATOM   2677  HB2 ALA A 194      -0.876 -16.461  10.238  1.00110.00           H  
ATOM   2678  HB3 ALA A 194      -1.928 -16.145  11.620  1.00110.00           H  
ATOM   2679  N   LYS A 195      -2.716 -12.754  11.867  1.00110.00           N  
ATOM   2680  CA  LYS A 195      -3.766 -11.803  12.244  1.00110.00           C  
ATOM   2681  C   LYS A 195      -3.144 -10.440  12.605  1.00110.00           C  
ATOM   2682  O   LYS A 195      -1.926 -10.283  12.612  1.00110.00           O  
ATOM   2683  CB  LYS A 195      -4.694 -12.413  13.330  1.00110.00           C  
ATOM   2684  CG  LYS A 195      -4.045 -12.609  14.718  1.00110.00           C  
ATOM   2685  CD  LYS A 195      -4.506 -11.606  15.795  1.00110.00           C  
ATOM   2686  CE  LYS A 195      -3.607 -11.626  17.044  1.00110.00           C  
ATOM   2687  NZ  LYS A 195      -4.076 -10.694  18.079  1.00110.00           N1+
ATOM   2688  H   LYS A 195      -1.856 -12.668  12.400  1.00110.00           H  
ATOM   2689  HA  LYS A 195      -4.385 -11.609  11.366  1.00110.00           H  
ATOM   2690  HB2 LYS A 195      -5.598 -11.811  13.428  1.00110.00           H  
ATOM   2691  HB3 LYS A 195      -5.043 -13.383  12.972  1.00110.00           H  
ATOM   2692  HG2 LYS A 195      -4.244 -13.622  15.072  1.00110.00           H  
ATOM   2693  HG3 LYS A 195      -2.966 -12.554  14.607  1.00110.00           H  
ATOM   2694  HD2 LYS A 195      -4.512 -10.596  15.387  1.00110.00           H  
ATOM   2695  HD3 LYS A 195      -5.537 -11.828  16.079  1.00110.00           H  
ATOM   2696  HE2 LYS A 195      -3.571 -12.627  17.476  1.00110.00           H  
ATOM   2697  HE3 LYS A 195      -2.587 -11.347  16.777  1.00110.00           H  
ATOM   2698  HZ1 LYS A 195      -4.149  -9.762  17.699  1.00110.00           H  
ATOM   2699  HZ2 LYS A 195      -4.985 -10.997  18.416  1.00110.00           H  
ATOM   2700  HZ3 LYS A 195      -3.422 -10.695  18.848  1.00110.00           H  
ATOM   2701  N   THR A 196      -3.975  -9.438  12.899  1.00110.00           N  
ATOM   2702  CA  THR A 196      -3.582  -8.115  13.379  1.00110.00           C  
ATOM   2703  C   THR A 196      -4.812  -7.483  14.065  1.00110.00           C  
ATOM   2704  O   THR A 196      -5.824  -8.159  14.273  1.00110.00           O  
ATOM   2705  CB  THR A 196      -2.899  -7.284  12.245  1.00110.00           C  
ATOM   2706  CG2 THR A 196      -3.821  -7.004  11.047  1.00110.00           C  
ATOM   2707  OG1 THR A 196      -2.421  -6.028  12.707  1.00110.00           O  
ATOM   2708  H   THR A 196      -4.970  -9.611  12.937  1.00110.00           H  
ATOM   2709  HA  THR A 196      -2.850  -8.268  14.173  1.00110.00           H  
ATOM   2710  HB  THR A 196      -2.024  -7.823  11.878  1.00110.00           H  
ATOM   2711  HG1 THR A 196      -1.559  -6.137  13.100  1.00110.00           H  
ATOM   2712 HG21 THR A 196      -3.287  -6.467  10.264  1.00110.00           H  
ATOM   2713 HG22 THR A 196      -4.190  -7.932  10.610  1.00110.00           H  
ATOM   2714 HG23 THR A 196      -4.685  -6.404  11.333  1.00110.00           H  
ATOM   2715  N   ARG A 197      -4.726  -6.199  14.421  1.00110.00           N  
ATOM   2716  CA  ARG A 197      -5.788  -5.383  14.992  1.00110.00           C  
ATOM   2717  C   ARG A 197      -5.526  -3.920  14.588  1.00110.00           C  
ATOM   2718  O   ARG A 197      -4.437  -3.402  14.837  1.00110.00           O  
ATOM   2719  CB  ARG A 197      -5.906  -5.663  16.514  1.00110.00           C  
ATOM   2720  CG  ARG A 197      -7.044  -4.918  17.238  1.00110.00           C  
ATOM   2721  CD  ARG A 197      -7.242  -5.376  18.694  1.00110.00           C  
ATOM   2722  NE  ARG A 197      -8.307  -4.607  19.355  1.00110.00           N  
ATOM   2723  CZ  ARG A 197      -9.590  -4.970  19.522  1.00110.00           C  
ATOM   2724  NH1 ARG A 197     -10.060  -6.137  19.071  1.00110.00           N1+
ATOM   2725  NH2 ARG A 197     -10.425  -4.146  20.157  1.00110.00           N1+
ATOM   2726  H   ARG A 197      -3.885  -5.702  14.134  1.00110.00           H  
ATOM   2727  HA  ARG A 197      -6.727  -5.690  14.526  1.00110.00           H  
ATOM   2728  HB2 ARG A 197      -6.054  -6.734  16.662  1.00110.00           H  
ATOM   2729  HB3 ARG A 197      -4.960  -5.421  17.001  1.00110.00           H  
ATOM   2730  HG2 ARG A 197      -6.838  -3.851  17.230  1.00110.00           H  
ATOM   2731  HG3 ARG A 197      -7.978  -5.057  16.691  1.00110.00           H  
ATOM   2732  HD2 ARG A 197      -7.454  -6.443  18.749  1.00110.00           H  
ATOM   2733  HD3 ARG A 197      -6.321  -5.219  19.257  1.00110.00           H  
ATOM   2734  HE  ARG A 197      -8.026  -3.697  19.702  1.00110.00           H  
ATOM   2735 HH11 ARG A 197     -11.033  -6.377  19.229  1.00110.00           H  
ATOM   2736 HH12 ARG A 197      -9.469  -6.775  18.561  1.00110.00           H  
ATOM   2737 HH21 ARG A 197     -11.384  -4.424  20.338  1.00110.00           H  
ATOM   2738 HH22 ARG A 197     -10.073  -3.305  20.599  1.00110.00           H  
ATOM   2739  N   ASP A 198      -6.512  -3.268  13.954  1.00110.00           N  
ATOM   2740  CA  ASP A 198      -6.615  -1.814  13.722  1.00110.00           C  
ATOM   2741  C   ASP A 198      -5.875  -1.263  12.486  1.00110.00           C  
ATOM   2742  O   ASP A 198      -5.783  -0.045  12.328  1.00110.00           O  
ATOM   2743  CB  ASP A 198      -6.421  -0.934  14.991  1.00110.00           C  
ATOM   2744  CG  ASP A 198      -7.265  -1.319  16.206  1.00110.00           C  
ATOM   2745  OD1 ASP A 198      -8.421  -1.747  16.005  1.00110.00           O  
ATOM   2746  OD2 ASP A 198      -6.741  -1.184  17.332  1.00110.00           O1-
ATOM   2747  H   ASP A 198      -7.352  -3.794  13.764  1.00110.00           H  
ATOM   2748  HA  ASP A 198      -7.663  -1.688  13.444  1.00110.00           H  
ATOM   2749  HB2 ASP A 198      -5.369  -0.940  15.279  1.00110.00           H  
ATOM   2750  HB3 ASP A 198      -6.659   0.105  14.760  1.00110.00           H  
ATOM   2751  N   ALA A 199      -5.350  -2.117  11.597  1.00110.00           N  
ATOM   2752  CA  ALA A 199      -4.680  -1.698  10.357  1.00110.00           C  
ATOM   2753  C   ALA A 199      -5.714  -1.231   9.305  1.00110.00           C  
ATOM   2754  O   ALA A 199      -6.796  -1.813   9.207  1.00110.00           O  
ATOM   2755  CB  ALA A 199      -3.890  -2.896   9.806  1.00110.00           C  
ATOM   2756  H   ALA A 199      -5.489  -3.102  11.759  1.00110.00           H  
ATOM   2757  HA  ALA A 199      -3.991  -0.881  10.580  1.00110.00           H  
ATOM   2758  HB1 ALA A 199      -3.325  -2.617   8.915  1.00110.00           H  
ATOM   2759  HB2 ALA A 199      -3.173  -3.265  10.541  1.00110.00           H  
ATOM   2760  HB3 ALA A 199      -4.544  -3.726   9.536  1.00110.00           H  
ATOM   2761  N   GLY A 200      -5.398  -0.185   8.528  1.00110.00           N  
ATOM   2762  CA  GLY A 200      -6.320   0.431   7.573  1.00110.00           C  
ATOM   2763  C   GLY A 200      -5.603   1.436   6.669  1.00110.00           C  
ATOM   2764  O   GLY A 200      -4.522   1.133   6.168  1.00110.00           O  
ATOM   2765  H   GLY A 200      -4.472   0.220   8.578  1.00110.00           H  
ATOM   2766  HA2 GLY A 200      -6.757  -0.339   6.935  1.00110.00           H  
ATOM   2767  HA3 GLY A 200      -7.136   0.914   8.112  1.00110.00           H  
ATOM   2768  N   CYS A 201      -6.191   2.623   6.448  1.00110.00           N  
ATOM   2769  CA  CYS A 201      -5.636   3.690   5.609  1.00110.00           C  
ATOM   2770  C   CYS A 201      -5.987   5.111   6.131  1.00110.00           C  
ATOM   2771  O   CYS A 201      -7.154   5.364   6.427  1.00110.00           O  
ATOM   2772  CB  CYS A 201      -5.910   3.402   4.143  1.00110.00           C  
ATOM   2773  SG  CYS A 201      -7.682   3.383   3.728  1.00110.00           S  
ATOM   2774  H   CYS A 201      -7.078   2.830   6.882  1.00110.00           H  
ATOM   2775  HA  CYS A 201      -4.554   3.619   5.609  1.00110.00           H  
ATOM   2776  HB2 CYS A 201      -5.377   4.179   3.616  1.00110.00           H  
ATOM   2777  HB3 CYS A 201      -5.450   2.459   3.838  1.00110.00           H  
ATOM   2778  HG  CYS A 201      -7.996   4.446   4.481  1.00110.00           H  
ATOM   2779  N   ARG A 202      -5.000   6.018   6.291  1.00110.00           N  
ATOM   2780  CA  ARG A 202      -5.074   7.352   6.923  1.00110.00           C  
ATOM   2781  C   ARG A 202      -3.951   8.294   6.407  1.00110.00           C  
ATOM   2782  O   ARG A 202      -2.956   7.789   5.888  1.00110.00           O  
ATOM   2783  CB  ARG A 202      -5.017   7.236   8.473  1.00110.00           C  
ATOM   2784  CG  ARG A 202      -6.313   6.788   9.166  1.00110.00           C  
ATOM   2785  CD  ARG A 202      -6.251   6.913  10.701  1.00110.00           C  
ATOM   2786  NE  ARG A 202      -7.438   6.301  11.309  1.00110.00           N  
ATOM   2787  CZ  ARG A 202      -7.659   6.090  12.616  1.00110.00           C  
ATOM   2788  NH1 ARG A 202      -6.780   6.453  13.558  1.00110.00           N1+
ATOM   2789  NH2 ARG A 202      -8.797   5.499  12.986  1.00110.00           N1+
ATOM   2790  H   ARG A 202      -4.069   5.755   5.991  1.00110.00           H  
ATOM   2791  HA  ARG A 202      -6.025   7.796   6.624  1.00110.00           H  
ATOM   2792  HB2 ARG A 202      -4.215   6.566   8.730  1.00110.00           H  
ATOM   2793  HB3 ARG A 202      -4.686   8.160   8.939  1.00110.00           H  
ATOM   2794  HG2 ARG A 202      -7.144   7.389   8.795  1.00110.00           H  
ATOM   2795  HG3 ARG A 202      -6.536   5.756   8.897  1.00110.00           H  
ATOM   2796  HD2 ARG A 202      -5.364   6.415  11.094  1.00110.00           H  
ATOM   2797  HD3 ARG A 202      -6.188   7.959  11.004  1.00110.00           H  
ATOM   2798  HE  ARG A 202      -8.155   6.023  10.654  1.00110.00           H  
ATOM   2799 HH11 ARG A 202      -6.964   6.277  14.534  1.00110.00           H  
ATOM   2800 HH12 ARG A 202      -5.901   6.919  13.355  1.00110.00           H  
ATOM   2801 HH21 ARG A 202      -8.998   5.321  13.959  1.00110.00           H  
ATOM   2802 HH22 ARG A 202      -9.480   5.210  12.301  1.00110.00           H  
ATOM   2803  N   PRO A 203      -4.061   9.634   6.619  1.00 30.00           N  
ATOM   2804  CA  PRO A 203      -3.175  10.714   6.173  1.00 30.00           C  
ATOM   2805  C   PRO A 203      -1.733  10.619   6.712  1.00 30.00           C  
ATOM   2806  O   PRO A 203      -0.845  11.193   6.088  1.00 30.00           O  
ATOM   2807  CB  PRO A 203      -3.775  12.077   6.504  1.00 30.00           C  
ATOM   2808  CG  PRO A 203      -4.932  11.769   7.429  1.00110.00           C  
ATOM   2809  CD  PRO A 203      -5.230  10.275   7.260  1.00110.00           C  
ATOM   2810  HA  PRO A 203      -3.095  10.630   5.087  1.00110.00           H  
ATOM   2811  HB2 PRO A 203      -3.071  12.782   6.953  1.00110.00           H  
ATOM   2812  HB3 PRO A 203      -4.145  12.541   5.589  1.00110.00           H  
ATOM   2813  HG2 PRO A 203      -4.623  11.962   8.457  1.00110.00           H  
ATOM   2814  HG3 PRO A 203      -5.803  12.396   7.234  1.00110.00           H  
ATOM   2815  HD2 PRO A 203      -6.087  10.161   6.596  1.00110.00           H  
ATOM   2816  HD3 PRO A 203      -5.528   9.872   8.222  1.00110.00           H  
ATOM   2817  N   TYR A 204      -1.513   9.904   7.829  1.00 30.00           N  
ATOM   2818  CA  TYR A 204      -0.198   9.741   8.460  1.00 30.00           C  
ATOM   2819  C   TYR A 204       0.460   8.391   8.136  1.00 30.00           C  
ATOM   2820  O   TYR A 204       1.661   8.266   8.370  1.00 30.00           O  
ATOM   2821  CB  TYR A 204      -0.325   9.951   9.983  1.00 30.00           C  
ATOM   2822  CG  TYR A 204      -0.882  11.312  10.363  1.00 30.00           C  
ATOM   2823  CD1 TYR A 204      -2.274  11.482  10.488  1.00 30.00           C  
ATOM   2824  CD2 TYR A 204      -0.024  12.415  10.557  1.00 30.00           C  
ATOM   2825  CE1 TYR A 204      -2.811  12.745  10.794  1.00 30.00           C  
ATOM   2826  CE2 TYR A 204      -0.561  13.682  10.861  1.00 30.00           C  
ATOM   2827  CZ  TYR A 204      -1.957  13.846  10.976  1.00 30.00           C  
ATOM   2828  OH  TYR A 204      -2.500  15.063  11.259  1.00 30.00           O  
ATOM   2829  H   TYR A 204      -2.305   9.521   8.312  1.00110.00           H  
ATOM   2830  HA  TYR A 204       0.487  10.501   8.091  1.00110.00           H  
ATOM   2831  HB2 TYR A 204      -0.947   9.173  10.428  1.00110.00           H  
ATOM   2832  HB3 TYR A 204       0.655   9.842  10.452  1.00110.00           H  
ATOM   2833  HD1 TYR A 204      -2.941  10.644  10.353  1.00110.00           H  
ATOM   2834  HD2 TYR A 204       1.047  12.295  10.478  1.00110.00           H  
ATOM   2835  HE1 TYR A 204      -3.880  12.870  10.887  1.00110.00           H  
ATOM   2836  HE2 TYR A 204       0.111  14.517  11.005  1.00110.00           H  
ATOM   2837  HH  TYR A 204      -1.896  15.784  11.100  1.00110.00           H  
ATOM   2838  N   MET A 205      -0.302   7.417   7.605  1.00 30.00           N  
ATOM   2839  CA  MET A 205       0.182   6.073   7.277  1.00 30.00           C  
ATOM   2840  C   MET A 205       1.182   6.061   6.112  1.00 30.00           C  
ATOM   2841  O   MET A 205       0.973   6.759   5.120  1.00 30.00           O  
ATOM   2842  CB  MET A 205      -1.005   5.146   6.954  1.00 30.00           C  
ATOM   2843  CG  MET A 205      -1.918   4.887   8.155  1.00 30.00           C  
ATOM   2844  SD  MET A 205      -3.291   3.763   7.796  1.00 30.00           S  
ATOM   2845  CE  MET A 205      -4.091   3.808   9.416  1.00 30.00           C  
ATOM   2846  H   MET A 205      -1.187   7.700   7.207  1.00110.00           H  
ATOM   2847  HA  MET A 205       0.693   5.690   8.163  1.00110.00           H  
ATOM   2848  HB2 MET A 205      -1.581   5.559   6.125  1.00110.00           H  
ATOM   2849  HB3 MET A 205      -0.630   4.186   6.596  1.00110.00           H  
ATOM   2850  HG2 MET A 205      -1.333   4.444   8.962  1.00110.00           H  
ATOM   2851  HG3 MET A 205      -2.284   5.832   8.542  1.00110.00           H  
ATOM   2852  HE1 MET A 205      -5.024   3.245   9.383  1.00110.00           H  
ATOM   2853  HE2 MET A 205      -3.445   3.331  10.153  1.00110.00           H  
ATOM   2854  HE3 MET A 205      -4.308   4.802   9.780  1.00110.00           H  
ATOM   2855  N   ALA A 206       2.223   5.226   6.254  1.00 30.00           N  
ATOM   2856  CA  ALA A 206       3.218   4.942   5.220  1.00 30.00           C  
ATOM   2857  C   ALA A 206       2.656   4.018   4.113  1.00 30.00           C  
ATOM   2858  O   ALA A 206       1.631   3.375   4.345  1.00 30.00           O  
ATOM   2859  CB  ALA A 206       4.450   4.330   5.906  1.00 30.00           C  
ATOM   2860  H   ALA A 206       2.321   4.755   7.134  1.00110.00           H  
ATOM   2861  HA  ALA A 206       3.489   5.898   4.779  1.00110.00           H  
ATOM   2862  HB1 ALA A 206       5.287   4.225   5.216  1.00110.00           H  
ATOM   2863  HB2 ALA A 206       4.794   4.964   6.722  1.00110.00           H  
ATOM   2864  HB3 ALA A 206       4.236   3.343   6.315  1.00110.00           H  
ATOM   2865  N   PRO A 207       3.329   3.931   2.939  1.00 30.00           N  
ATOM   2866  CA  PRO A 207       2.884   3.071   1.822  1.00 30.00           C  
ATOM   2867  C   PRO A 207       2.744   1.572   2.145  1.00 30.00           C  
ATOM   2868  O   PRO A 207       1.783   0.952   1.691  1.00 30.00           O  
ATOM   2869  CB  PRO A 207       3.916   3.324   0.711  1.00 30.00           C  
ATOM   2870  CG  PRO A 207       4.475   4.698   1.024  1.00 30.00           C  
ATOM   2871  CD  PRO A 207       4.495   4.716   2.542  1.00 30.00           C  
ATOM   2872  HA  PRO A 207       1.975   3.504   1.427  1.00110.00           H  
ATOM   2873  HB2 PRO A 207       4.726   2.593   0.752  1.00110.00           H  
ATOM   2874  HB3 PRO A 207       3.479   3.282  -0.285  1.00110.00           H  
ATOM   2875  HG2 PRO A 207       5.457   4.875   0.587  1.00110.00           H  
ATOM   2876  HG3 PRO A 207       3.803   5.473   0.655  1.00110.00           H  
ATOM   2877  HD2 PRO A 207       5.408   4.250   2.915  1.00110.00           H  
ATOM   2878  HD3 PRO A 207       4.467   5.745   2.888  1.00110.00           H  
ATOM   2879  N   GLU A 208       3.676   1.032   2.950  1.00 30.00           N  
ATOM   2880  CA  GLU A 208       3.651  -0.348   3.435  1.00 30.00           C  
ATOM   2881  C   GLU A 208       2.541  -0.596   4.476  1.00 30.00           C  
ATOM   2882  O   GLU A 208       2.024  -1.708   4.523  1.00 30.00           O  
ATOM   2883  CB  GLU A 208       5.053  -0.778   3.941  1.00 30.00           C  
ATOM   2884  CG  GLU A 208       5.602  -0.111   5.227  1.00 30.00           C  
ATOM   2885  CD  GLU A 208       6.334   1.227   5.069  1.00 30.00           C  
ATOM   2886  OE1 GLU A 208       6.422   1.759   3.939  1.00 30.00           O  
ATOM   2887  OE2 GLU A 208       6.815   1.709   6.115  1.00 30.00           O1-
ATOM   2888  H   GLU A 208       4.475   1.594   3.219  1.00110.00           H  
ATOM   2889  HA  GLU A 208       3.409  -0.982   2.580  1.00110.00           H  
ATOM   2890  HB2 GLU A 208       4.988  -1.842   4.153  1.00110.00           H  
ATOM   2891  HB3 GLU A 208       5.786  -0.695   3.141  1.00110.00           H  
ATOM   2892  HG2 GLU A 208       4.818   0.008   5.973  1.00110.00           H  
ATOM   2893  HG3 GLU A 208       6.311  -0.802   5.682  1.00110.00           H  
ATOM   2894  N   ARG A 209       2.163   0.431   5.257  1.00 30.00           N  
ATOM   2895  CA  ARG A 209       1.080   0.359   6.241  1.00 30.00           C  
ATOM   2896  C   ARG A 209      -0.311   0.393   5.567  1.00 30.00           C  
ATOM   2897  O   ARG A 209      -1.198  -0.345   5.998  1.00 30.00           O  
ATOM   2898  CB  ARG A 209       1.193   1.476   7.275  1.00 30.00           C  
ATOM   2899  CG  ARG A 209       2.320   1.339   8.316  1.00110.00           C  
ATOM   2900  CD  ARG A 209       2.138   2.315   9.508  1.00110.00           C  
ATOM   2901  NE  ARG A 209       3.157   2.107  10.551  1.00110.00           N  
ATOM   2902  CZ  ARG A 209       3.388   2.850  11.651  1.00110.00           C  
ATOM   2903  NH1 ARG A 209       2.636   3.911  11.957  1.00110.00           N1+
ATOM   2904  NH2 ARG A 209       4.405   2.529  12.457  1.00110.00           N1+
ATOM   2905  H   ARG A 209       2.576   1.328   5.057  1.00110.00           H  
ATOM   2906  HA  ARG A 209       1.152  -0.599   6.761  1.00110.00           H  
ATOM   2907  HB2 ARG A 209       1.265   2.442   6.776  1.00110.00           H  
ATOM   2908  HB3 ARG A 209       0.249   1.511   7.824  1.00110.00           H  
ATOM   2909  HG2 ARG A 209       2.332   0.312   8.680  1.00110.00           H  
ATOM   2910  HG3 ARG A 209       3.286   1.494   7.834  1.00110.00           H  
ATOM   2911  HD2 ARG A 209       2.196   3.347   9.160  1.00110.00           H  
ATOM   2912  HD3 ARG A 209       1.155   2.185   9.962  1.00110.00           H  
ATOM   2913  HE  ARG A 209       3.816   1.369  10.341  1.00110.00           H  
ATOM   2914 HH11 ARG A 209       2.845   4.446  12.795  1.00110.00           H  
ATOM   2915 HH12 ARG A 209       1.841   4.177  11.396  1.00110.00           H  
ATOM   2916 HH21 ARG A 209       4.761   3.201  13.147  1.00110.00           H  
ATOM   2917 HH22 ARG A 209       5.016   1.749  12.267  1.00110.00           H  
ATOM   2918  N   ILE A 210      -0.455   1.195   4.494  1.00 30.00           N  
ATOM   2919  CA  ILE A 210      -1.655   1.271   3.651  1.00 30.00           C  
ATOM   2920  C   ILE A 210      -1.922  -0.041   2.875  1.00 30.00           C  
ATOM   2921  O   ILE A 210      -3.073  -0.474   2.828  1.00 30.00           O  
ATOM   2922  CB  ILE A 210      -1.585   2.457   2.693  1.00 30.00           C  
ATOM   2923  CG1 ILE A 210      -0.553   2.488   1.611  1.00110.00           C  
ATOM   2924  CG2 ILE A 210      -1.646   3.779   3.502  1.00110.00           C  
ATOM   2925  CD1 ILE A 210      -0.795   3.501   0.502  1.00110.00           C  
ATOM   2926  H   ILE A 210       0.328   1.777   4.224  1.00110.00           H  
ATOM   2927  HA  ILE A 210      -2.509   1.408   4.319  1.00110.00           H  
ATOM   2928  HB  ILE A 210      -2.528   2.389   2.153  1.00110.00           H  
ATOM   2929 HG12 ILE A 210       0.323   2.741   2.172  1.00110.00           H  
ATOM   2930 HG13 ILE A 210      -0.448   1.515   1.137  1.00110.00           H  
ATOM   2931 HG21 ILE A 210      -1.816   4.654   2.878  1.00110.00           H  
ATOM   2932 HG22 ILE A 210      -2.457   3.755   4.230  1.00110.00           H  
ATOM   2933 HG23 ILE A 210      -0.731   3.965   4.057  1.00110.00           H  
ATOM   2934 HD11 ILE A 210       0.101   3.569  -0.108  1.00110.00           H  
ATOM   2935 HD12 ILE A 210      -1.626   3.194  -0.133  1.00110.00           H  
ATOM   2936 HD13 ILE A 210      -1.007   4.496   0.876  1.00110.00           H  
ATOM   2937  N   ASP A 211      -0.891  -0.779   2.443  1.00110.00           N  
ATOM   2938  CA  ASP A 211      -1.029  -2.096   1.807  1.00110.00           C  
ATOM   2939  C   ASP A 211      -0.806  -3.264   2.822  1.00110.00           C  
ATOM   2940  O   ASP A 211       0.238  -3.918   2.735  1.00110.00           O  
ATOM   2941  CB  ASP A 211       0.030  -2.195   0.658  1.00110.00           C  
ATOM   2942  CG  ASP A 211      -0.063  -1.146  -0.456  1.00110.00           C  
ATOM   2943  OD1 ASP A 211      -1.189  -0.912  -0.946  1.00110.00           O  
ATOM   2944  OD2 ASP A 211       1.010  -0.645  -0.867  1.00110.00           O1-
ATOM   2945  H   ASP A 211       0.041  -0.395   2.536  1.00110.00           H  
ATOM   2946  HA  ASP A 211      -2.020  -2.213   1.364  1.00110.00           H  
ATOM   2947  HB2 ASP A 211       1.037  -2.133   1.076  1.00110.00           H  
ATOM   2948  HB3 ASP A 211      -0.040  -3.168   0.173  1.00110.00           H  
ATOM   2949  N   PRO A 212      -1.731  -3.609   3.763  1.00110.00           N  
ATOM   2950  CA  PRO A 212      -1.543  -4.735   4.688  1.00110.00           C  
ATOM   2951  C   PRO A 212      -1.899  -6.068   4.004  1.00110.00           C  
ATOM   2952  O   PRO A 212      -2.741  -6.102   3.108  1.00110.00           O  
ATOM   2953  CB  PRO A 212      -2.519  -4.470   5.841  1.00110.00           C  
ATOM   2954  CG  PRO A 212      -3.701  -3.820   5.150  1.00110.00           C  
ATOM   2955  CD  PRO A 212      -3.018  -2.982   4.072  1.00110.00           C  
ATOM   2956  HA  PRO A 212      -0.528  -4.725   5.073  1.00110.00           H  
ATOM   2957  HB2 PRO A 212      -2.790  -5.363   6.406  1.00110.00           H  
ATOM   2958  HB3 PRO A 212      -2.070  -3.758   6.537  1.00110.00           H  
ATOM   2959  HG2 PRO A 212      -4.343  -4.575   4.692  1.00110.00           H  
ATOM   2960  HG3 PRO A 212      -4.317  -3.220   5.822  1.00110.00           H  
ATOM   2961  HD2 PRO A 212      -3.650  -2.855   3.192  1.00110.00           H  
ATOM   2962  HD3 PRO A 212      -2.810  -2.028   4.550  1.00110.00           H  
ATOM   2963  N   SER A 213      -1.266  -7.175   4.418  1.00110.00           N  
ATOM   2964  CA  SER A 213      -1.534  -8.543   3.961  1.00110.00           C  
ATOM   2965  C   SER A 213      -1.216  -8.750   2.457  1.00110.00           C  
ATOM   2966  O   SER A 213      -1.671  -9.718   1.845  1.00110.00           O  
ATOM   2967  CB  SER A 213      -2.959  -8.976   4.393  1.00110.00           C  
ATOM   2968  OG  SER A 213      -3.173 -10.366   4.228  1.00110.00           O  
ATOM   2969  H   SER A 213      -0.605  -7.105   5.186  1.00110.00           H  
ATOM   2970  HA  SER A 213      -0.828  -9.179   4.496  1.00110.00           H  
ATOM   2971  HB2 SER A 213      -3.111  -8.738   5.447  1.00110.00           H  
ATOM   2972  HB3 SER A 213      -3.720  -8.432   3.832  1.00110.00           H  
ATOM   2973  HG  SER A 213      -3.011 -10.565   3.309  1.00110.00           H  
ATOM   2974  N   ALA A 214      -0.451  -7.818   1.872  1.00110.00           N  
ATOM   2975  CA  ALA A 214      -0.052  -7.752   0.478  1.00110.00           C  
ATOM   2976  C   ALA A 214       1.401  -8.255   0.384  1.00110.00           C  
ATOM   2977  O   ALA A 214       1.669  -9.415   0.704  1.00110.00           O  
ATOM   2978  CB  ALA A 214      -0.207  -6.285   0.019  1.00110.00           C  
ATOM   2979  H   ALA A 214      -0.156  -7.057   2.467  1.00110.00           H  
ATOM   2980  HA  ALA A 214      -0.685  -8.393  -0.140  1.00110.00           H  
ATOM   2981  HB1 ALA A 214       0.049  -6.166  -1.035  1.00110.00           H  
ATOM   2982  HB2 ALA A 214      -1.241  -5.955   0.134  1.00110.00           H  
ATOM   2983  HB3 ALA A 214       0.412  -5.599   0.599  1.00110.00           H  
ATOM   2984  N   SER A 215       2.334  -7.405  -0.062  1.00110.00           N  
ATOM   2985  CA  SER A 215       3.728  -7.727  -0.331  1.00110.00           C  
ATOM   2986  C   SER A 215       4.613  -7.247   0.837  1.00110.00           C  
ATOM   2987  O   SER A 215       4.943  -8.020   1.734  1.00110.00           O  
ATOM   2988  CB  SER A 215       4.067  -7.035  -1.674  1.00110.00           C  
ATOM   2989  OG  SER A 215       3.722  -5.650  -1.667  1.00110.00           O  
ATOM   2990  H   SER A 215       2.059  -6.465  -0.321  1.00110.00           H  
ATOM   2991  HA  SER A 215       3.872  -8.803  -0.443  1.00110.00           H  
ATOM   2992  HB2 SER A 215       5.126  -7.150  -1.911  1.00110.00           H  
ATOM   2993  HB3 SER A 215       3.517  -7.523  -2.481  1.00110.00           H  
ATOM   2994  HG  SER A 215       3.788  -5.330  -2.560  1.00110.00           H  
ATOM   2995  N   ARG A 216       4.950  -5.953   0.854  1.00110.00           N  
ATOM   2996  CA  ARG A 216       5.818  -5.259   1.815  1.00110.00           C  
ATOM   2997  C   ARG A 216       5.106  -4.922   3.144  1.00110.00           C  
ATOM   2998  O   ARG A 216       5.657  -4.187   3.956  1.00110.00           O  
ATOM   2999  CB  ARG A 216       6.304  -3.941   1.154  1.00110.00           C  
ATOM   3000  CG  ARG A 216       5.170  -3.020   0.650  1.00110.00           C  
ATOM   3001  CD  ARG A 216       5.641  -1.647   0.159  1.00110.00           C  
ATOM   3002  NE  ARG A 216       4.488  -0.874  -0.318  1.00110.00           N  
ATOM   3003  CZ  ARG A 216       4.515   0.270  -1.012  1.00110.00           C  
ATOM   3004  NH1 ARG A 216       5.667   0.888  -1.300  1.00110.00           N1+
ATOM   3005  NH2 ARG A 216       3.357   0.786  -1.424  1.00110.00           N1+
ATOM   3006  H   ARG A 216       4.586  -5.422   0.067  1.00110.00           H  
ATOM   3007  HA  ARG A 216       6.677  -5.889   2.053  1.00110.00           H  
ATOM   3008  HB2 ARG A 216       6.926  -3.390   1.864  1.00110.00           H  
ATOM   3009  HB3 ARG A 216       6.969  -4.183   0.324  1.00110.00           H  
ATOM   3010  HG2 ARG A 216       4.644  -3.511  -0.171  1.00110.00           H  
ATOM   3011  HG3 ARG A 216       4.429  -2.871   1.437  1.00110.00           H  
ATOM   3012  HD2 ARG A 216       6.148  -1.094   0.949  1.00110.00           H  
ATOM   3013  HD3 ARG A 216       6.355  -1.766  -0.657  1.00110.00           H  
ATOM   3014  HE  ARG A 216       3.576  -1.253  -0.093  1.00110.00           H  
ATOM   3015 HH11 ARG A 216       5.683   1.752  -1.821  1.00110.00           H  
ATOM   3016 HH12 ARG A 216       6.540   0.539  -0.933  1.00110.00           H  
ATOM   3017 HH21 ARG A 216       3.323   1.639  -1.959  1.00110.00           H  
ATOM   3018 HH22 ARG A 216       2.469   0.324  -1.192  1.00110.00           H  
ATOM   3019  N   GLN A 217       3.880  -5.425   3.319  1.00110.00           N  
ATOM   3020  CA  GLN A 217       2.930  -5.220   4.407  1.00110.00           C  
ATOM   3021  C   GLN A 217       3.520  -5.233   5.826  1.00110.00           C  
ATOM   3022  O   GLN A 217       4.313  -6.126   6.131  1.00110.00           O  
ATOM   3023  CB  GLN A 217       1.822  -6.273   4.241  1.00110.00           C  
ATOM   3024  CG  GLN A 217       2.241  -7.759   4.397  1.00110.00           C  
ATOM   3025  CD  GLN A 217       1.887  -8.344   5.767  1.00110.00           C  
ATOM   3026  NE2 GLN A 217       2.789  -9.106   6.368  1.00110.00           N  
ATOM   3027  OE1 GLN A 217       0.795  -8.110   6.278  1.00110.00           O  
ATOM   3028  H   GLN A 217       3.594  -6.065   2.598  1.00110.00           H  
ATOM   3029  HA  GLN A 217       2.490  -4.236   4.245  1.00110.00           H  
ATOM   3030  HB2 GLN A 217       1.070  -6.034   4.984  1.00110.00           H  
ATOM   3031  HB3 GLN A 217       1.345  -6.135   3.272  1.00110.00           H  
ATOM   3032  HG2 GLN A 217       1.714  -8.362   3.658  1.00110.00           H  
ATOM   3033  HG3 GLN A 217       3.302  -7.896   4.182  1.00110.00           H  
ATOM   3034 HE21 GLN A 217       2.586  -9.493   7.277  1.00110.00           H  
ATOM   3035 HE22 GLN A 217       3.703  -9.229   5.960  1.00110.00           H  
ATOM   3036  N   GLY A 218       3.087  -4.317   6.708  1.00 30.00           N  
ATOM   3037  CA  GLY A 218       3.638  -4.282   8.060  1.00 30.00           C  
ATOM   3038  C   GLY A 218       3.974  -2.844   8.465  1.00 30.00           C  
ATOM   3039  O   GLY A 218       4.137  -1.966   7.617  1.00 30.00           O  
ATOM   3040  H   GLY A 218       2.563  -3.517   6.382  1.00110.00           H  
ATOM   3041  HA2 GLY A 218       2.899  -4.696   8.746  1.00110.00           H  
ATOM   3042  HA3 GLY A 218       4.550  -4.871   8.177  1.00110.00           H  
ATOM   3043  N   TYR A 219       4.096  -2.632   9.786  1.00 30.00           N  
ATOM   3044  CA  TYR A 219       4.451  -1.360  10.412  1.00 30.00           C  
ATOM   3045  C   TYR A 219       5.804  -1.527  11.118  1.00 30.00           C  
ATOM   3046  O   TYR A 219       5.852  -2.053  12.230  1.00 30.00           O  
ATOM   3047  CB  TYR A 219       3.338  -0.948  11.372  1.00 30.00           C  
ATOM   3048  CG  TYR A 219       2.583  -2.080  12.081  1.00110.00           C  
ATOM   3049  CD1 TYR A 219       1.446  -2.657  11.472  1.00110.00           C  
ATOM   3050  CD2 TYR A 219       3.009  -2.573  13.332  1.00110.00           C  
ATOM   3051  CE1 TYR A 219       0.732  -3.687  12.116  1.00110.00           C  
ATOM   3052  CE2 TYR A 219       2.298  -3.604  13.979  1.00110.00           C  
ATOM   3053  CZ  TYR A 219       1.152  -4.159  13.373  1.00110.00           C  
ATOM   3054  OH  TYR A 219       0.450  -5.154  13.989  1.00110.00           O  
ATOM   3055  H   TYR A 219       3.965  -3.405  10.423  1.00110.00           H  
ATOM   3056  HA  TYR A 219       4.563  -0.573   9.664  1.00110.00           H  
ATOM   3057  HB2 TYR A 219       3.713  -0.250  12.122  1.00110.00           H  
ATOM   3058  HB3 TYR A 219       2.580  -0.406  10.814  1.00110.00           H  
ATOM   3059  HD1 TYR A 219       1.109  -2.310  10.506  1.00110.00           H  
ATOM   3060  HD2 TYR A 219       3.902  -2.179  13.791  1.00110.00           H  
ATOM   3061  HE1 TYR A 219      -0.143  -4.114  11.647  1.00110.00           H  
ATOM   3062  HE2 TYR A 219       2.650  -3.966  14.935  1.00110.00           H  
ATOM   3063  HH  TYR A 219       0.810  -5.373  14.838  1.00110.00           H  
ATOM   3064  N   ASP A 220       6.868  -1.064  10.448  1.00 30.00           N  
ATOM   3065  CA  ASP A 220       8.240  -1.028  10.964  1.00 30.00           C  
ATOM   3066  C   ASP A 220       8.563   0.364  11.552  1.00 30.00           C  
ATOM   3067  O   ASP A 220       7.744   1.278  11.457  1.00 30.00           O  
ATOM   3068  CB  ASP A 220       9.242  -1.349   9.859  1.00 30.00           C  
ATOM   3069  CG  ASP A 220      10.695  -1.655  10.250  1.00110.00           C  
ATOM   3070  OD1 ASP A 220      10.935  -1.963  11.436  1.00110.00           O  
ATOM   3071  OD2 ASP A 220      11.559  -1.528   9.357  1.00110.00           O1-
ATOM   3072  H   ASP A 220       6.688  -0.526   9.607  1.00110.00           H  
ATOM   3073  HA  ASP A 220       8.341  -1.765  11.762  1.00110.00           H  
ATOM   3074  HB2 ASP A 220       8.894  -2.234   9.326  1.00110.00           H  
ATOM   3075  HB3 ASP A 220       9.245  -0.549   9.116  1.00110.00           H  
ATOM   3076  N   VAL A 221       9.761   0.510  12.147  1.00 30.00           N  
ATOM   3077  CA  VAL A 221      10.265   1.784  12.680  1.00 30.00           C  
ATOM   3078  C   VAL A 221      10.505   2.874  11.620  1.00 30.00           C  
ATOM   3079  O   VAL A 221      10.482   4.055  11.965  1.00 30.00           O  
ATOM   3080  CB  VAL A 221      11.504   1.538  13.536  1.00 30.00           C  
ATOM   3081  CG1 VAL A 221      11.241   0.729  14.821  1.00110.00           C  
ATOM   3082  CG2 VAL A 221      12.702   0.916  12.780  1.00110.00           C  
ATOM   3083  H   VAL A 221      10.365  -0.307  12.191  1.00110.00           H  
ATOM   3084  HA  VAL A 221       9.489   2.198  13.324  1.00110.00           H  
ATOM   3085  HB  VAL A 221      11.849   2.512  13.892  1.00110.00           H  
ATOM   3086 HG11 VAL A 221      12.170   0.493  15.342  1.00110.00           H  
ATOM   3087 HG12 VAL A 221      10.658   1.305  15.536  1.00110.00           H  
ATOM   3088 HG13 VAL A 221      10.733  -0.214  14.621  1.00110.00           H  
ATOM   3089 HG21 VAL A 221      13.297   0.262  13.418  1.00110.00           H  
ATOM   3090 HG22 VAL A 221      12.408   0.327  11.912  1.00110.00           H  
ATOM   3091 HG23 VAL A 221      13.390   1.695  12.458  1.00110.00           H  
ATOM   3092  N   ARG A 222      10.681   2.462  10.354  1.00 30.00           N  
ATOM   3093  CA  ARG A 222      10.747   3.349   9.198  1.00 30.00           C  
ATOM   3094  C   ARG A 222       9.393   4.019   8.891  1.00 30.00           C  
ATOM   3095  O   ARG A 222       9.394   5.157   8.423  1.00 30.00           O  
ATOM   3096  CB  ARG A 222      11.306   2.571   8.010  1.00 30.00           C  
ATOM   3097  CG  ARG A 222      12.521   1.756   8.472  1.00110.00           C  
ATOM   3098  CD  ARG A 222      13.440   2.502   9.488  1.00110.00           C  
ATOM   3099  NE  ARG A 222      13.508   3.959   9.235  1.00110.00           N  
ATOM   3100  CZ  ARG A 222      13.157   4.658   8.120  1.00110.00           C  
ATOM   3101  NH1 ARG A 222      13.161   4.373   6.827  1.00110.00           N1+
ATOM   3102  NH2 ARG A 222      12.647   5.826   8.261  1.00110.00           N1+
ATOM   3103  H   ARG A 222      10.616   1.467  10.198  1.00110.00           H  
ATOM   3104  HA  ARG A 222      11.272   4.232   9.516  1.00110.00           H  
ATOM   3105  HB2 ARG A 222      10.551   1.815   7.791  1.00110.00           H  
ATOM   3106  HB3 ARG A 222      11.306   3.095   7.065  1.00110.00           H  
ATOM   3107  HG2 ARG A 222      12.170   0.859   8.977  1.00110.00           H  
ATOM   3108  HG3 ARG A 222      13.003   1.358   7.594  1.00110.00           H  
ATOM   3109  HD2 ARG A 222      13.077   2.407  10.499  1.00110.00           H  
ATOM   3110  HD3 ARG A 222      14.406   2.039   9.592  1.00110.00           H  
ATOM   3111  HE  ARG A 222      13.625   4.475  10.097  1.00110.00           H  
ATOM   3112 HH11 ARG A 222      12.765   4.998   6.137  1.00110.00           H  
ATOM   3113 HH12 ARG A 222      13.475   3.472   6.482  1.00110.00           H  
ATOM   3114 HH21 ARG A 222      12.467   6.429   7.469  1.00110.00           H  
ATOM   3115 HH22 ARG A 222      12.492   6.233   9.172  1.00110.00           H  
ATOM   3116  N   SER A 223       8.270   3.334   9.188  1.00 30.00           N  
ATOM   3117  CA  SER A 223       6.908   3.863   9.048  1.00 30.00           C  
ATOM   3118  C   SER A 223       6.629   5.068   9.963  1.00 30.00           C  
ATOM   3119  O   SER A 223       5.865   5.947   9.567  1.00 30.00           O  
ATOM   3120  CB  SER A 223       5.890   2.754   9.300  1.00 30.00           C  
ATOM   3121  OG  SER A 223       6.239   1.491   8.749  1.00110.00           O  
ATOM   3122  H   SER A 223       8.330   2.413   9.603  1.00110.00           H  
ATOM   3123  HA  SER A 223       6.805   4.200   8.014  1.00110.00           H  
ATOM   3124  HB2 SER A 223       5.785   2.613  10.370  1.00110.00           H  
ATOM   3125  HB3 SER A 223       4.928   3.074   8.903  1.00110.00           H  
ATOM   3126  HG  SER A 223       6.423   1.601   7.814  1.00110.00           H  
ATOM   3127  N   ASP A 224       7.295   5.116  11.132  1.00 30.00           N  
ATOM   3128  CA  ASP A 224       7.276   6.257  12.055  1.00 30.00           C  
ATOM   3129  C   ASP A 224       8.041   7.465  11.498  1.00 30.00           C  
ATOM   3130  O   ASP A 224       7.612   8.590  11.746  1.00 30.00           O  
ATOM   3131  CB  ASP A 224       7.810   5.944  13.475  1.00 30.00           C  
ATOM   3132  CG  ASP A 224       7.158   4.780  14.238  1.00 30.00           C  
ATOM   3133  OD1 ASP A 224       6.156   4.206  13.764  1.00 30.00           O  
ATOM   3134  OD2 ASP A 224       7.651   4.513  15.353  1.00 30.00           O1-
ATOM   3135  H   ASP A 224       7.878   4.331  11.384  1.00110.00           H  
ATOM   3136  HA  ASP A 224       6.232   6.561  12.163  1.00110.00           H  
ATOM   3137  HB2 ASP A 224       8.880   5.736  13.425  1.00110.00           H  
ATOM   3138  HB3 ASP A 224       7.710   6.832  14.102  1.00110.00           H  
ATOM   3139  N   VAL A 225       9.131   7.224  10.747  1.00 30.00           N  
ATOM   3140  CA  VAL A 225       9.895   8.271  10.065  1.00 30.00           C  
ATOM   3141  C   VAL A 225       9.182   8.854   8.830  1.00 30.00           C  
ATOM   3142  O   VAL A 225       9.420  10.019   8.516  1.00 30.00           O  
ATOM   3143  CB  VAL A 225      11.322   7.816   9.772  1.00 30.00           C  
ATOM   3144  CG1 VAL A 225      12.097   9.045   9.275  1.00110.00           C  
ATOM   3145  CG2 VAL A 225      11.893   7.222  11.094  1.00110.00           C  
ATOM   3146  H   VAL A 225       9.383   6.262  10.574  1.00110.00           H  
ATOM   3147  HA  VAL A 225       9.965   9.090  10.783  1.00110.00           H  
ATOM   3148  HB  VAL A 225      11.037   7.126   9.002  1.00110.00           H  
ATOM   3149 HG11 VAL A 225      13.128   9.090   9.576  1.00110.00           H  
ATOM   3150 HG12 VAL A 225      12.045   9.098   8.189  1.00110.00           H  
ATOM   3151 HG13 VAL A 225      11.685   9.974   9.670  1.00110.00           H  
ATOM   3152 HG21 VAL A 225      12.261   6.205  10.978  1.00110.00           H  
ATOM   3153 HG22 VAL A 225      12.668   7.869  11.492  1.00110.00           H  
ATOM   3154 HG23 VAL A 225      11.199   7.167  11.931  1.00110.00           H  
ATOM   3155  N   TRP A 226       8.262   8.095   8.203  1.00 30.00           N  
ATOM   3156  CA  TRP A 226       7.308   8.639   7.230  1.00 30.00           C  
ATOM   3157  C   TRP A 226       6.299   9.587   7.903  1.00 30.00           C  
ATOM   3158  O   TRP A 226       6.105  10.690   7.399  1.00 30.00           O  
ATOM   3159  CB  TRP A 226       6.604   7.507   6.449  1.00 30.00           C  
ATOM   3160  CG  TRP A 226       5.539   7.921   5.467  1.00 30.00           C  
ATOM   3161  CD1 TRP A 226       4.291   8.328   5.796  1.00 30.00           C  
ATOM   3162  CD2 TRP A 226       5.608   8.006   4.008  1.00 30.00           C  
ATOM   3163  CE2 TRP A 226       4.351   8.484   3.525  1.00 30.00           C  
ATOM   3164  CE3 TRP A 226       6.593   7.717   3.034  1.00 30.00           C  
ATOM   3165  NE1 TRP A 226       3.601   8.680   4.659  1.00 30.00           N  
ATOM   3166  CZ2 TRP A 226       4.080   8.656   2.158  1.00 30.00           C  
ATOM   3167  CZ3 TRP A 226       6.329   7.871   1.657  1.00 30.00           C  
ATOM   3168  CH2 TRP A 226       5.077   8.343   1.220  1.00 30.00           C  
ATOM   3169  H   TRP A 226       8.181   7.124   8.469  1.00110.00           H  
ATOM   3170  HA  TRP A 226       7.870   9.229   6.502  1.00110.00           H  
ATOM   3171  HB2 TRP A 226       7.347   6.919   5.909  1.00110.00           H  
ATOM   3172  HB3 TRP A 226       6.135   6.824   7.154  1.00110.00           H  
ATOM   3173  HD1 TRP A 226       3.903   8.374   6.805  1.00110.00           H  
ATOM   3174  HE1 TRP A 226       2.619   8.931   4.689  1.00110.00           H  
ATOM   3175  HE3 TRP A 226       7.565   7.358   3.347  1.00110.00           H  
ATOM   3176  HZ2 TRP A 226       3.110   8.994   1.829  1.00110.00           H  
ATOM   3177  HZ3 TRP A 226       7.095   7.628   0.934  1.00110.00           H  
ATOM   3178  HH2 TRP A 226       4.874   8.457   0.168  1.00110.00           H  
ATOM   3179  N   SER A 227       5.689   9.143   9.019  1.00 30.00           N  
ATOM   3180  CA  SER A 227       4.684   9.893   9.785  1.00 30.00           C  
ATOM   3181  C   SER A 227       5.244  11.184  10.414  1.00 30.00           C  
ATOM   3182  O   SER A 227       4.515  12.165  10.533  1.00 30.00           O  
ATOM   3183  CB  SER A 227       4.104   8.999  10.896  1.00 30.00           C  
ATOM   3184  OG  SER A 227       3.543   7.812  10.380  1.00 30.00           O  
ATOM   3185  H   SER A 227       5.803   8.170   9.278  1.00110.00           H  
ATOM   3186  HA  SER A 227       3.878  10.168   9.102  1.00110.00           H  
ATOM   3187  HB2 SER A 227       4.886   8.748  11.610  1.00110.00           H  
ATOM   3188  HB3 SER A 227       3.320   9.544  11.422  1.00110.00           H  
ATOM   3189  HG  SER A 227       3.293   7.248  11.095  1.00110.00           H  
ATOM   3190  N   LEU A 228       6.541  11.156  10.760  1.00 30.00           N  
ATOM   3191  CA  LEU A 228       7.365  12.281  11.199  1.00 30.00           C  
ATOM   3192  C   LEU A 228       7.566  13.330  10.087  1.00 30.00           C  
ATOM   3193  O   LEU A 228       7.614  14.520  10.391  1.00 30.00           O  
ATOM   3194  CB  LEU A 228       8.685  11.686  11.682  1.00 30.00           C  
ATOM   3195  CG  LEU A 228       9.691  12.656  12.341  1.00110.00           C  
ATOM   3196  CD1 LEU A 228       9.161  13.196  13.675  1.00110.00           C  
ATOM   3197  CD2 LEU A 228      11.047  11.960  12.550  1.00110.00           C  
ATOM   3198  H   LEU A 228       7.003  10.256  10.686  1.00110.00           H  
ATOM   3199  HA  LEU A 228       6.850  12.761  12.032  1.00110.00           H  
ATOM   3200  HB2 LEU A 228       8.485  10.881  12.389  1.00110.00           H  
ATOM   3201  HB3 LEU A 228       9.177  11.225  10.827  1.00110.00           H  
ATOM   3202  HG  LEU A 228       9.869  13.501  11.674  1.00110.00           H  
ATOM   3203 HD11 LEU A 228       9.901  13.821  14.177  1.00110.00           H  
ATOM   3204 HD12 LEU A 228       8.267  13.804  13.537  1.00110.00           H  
ATOM   3205 HD13 LEU A 228       8.901  12.376  14.341  1.00110.00           H  
ATOM   3206 HD21 LEU A 228      11.781  12.645  12.977  1.00110.00           H  
ATOM   3207 HD22 LEU A 228      10.958  11.104  13.219  1.00110.00           H  
ATOM   3208 HD23 LEU A 228      11.452  11.600  11.604  1.00110.00           H  
ATOM   3209  N   GLY A 229       7.640  12.867   8.825  1.00 30.00           N  
ATOM   3210  CA  GLY A 229       7.719  13.700   7.628  1.00 30.00           C  
ATOM   3211  C   GLY A 229       6.351  14.300   7.276  1.00 30.00           C  
ATOM   3212  O   GLY A 229       6.303  15.450   6.844  1.00 30.00           O  
ATOM   3213  H   GLY A 229       7.614  11.865   8.678  1.00110.00           H  
ATOM   3214  HA2 GLY A 229       8.441  14.501   7.780  1.00110.00           H  
ATOM   3215  HA3 GLY A 229       8.070  13.096   6.791  1.00110.00           H  
ATOM   3216  N   ILE A 230       5.244  13.558   7.482  1.00 30.00           N  
ATOM   3217  CA  ILE A 230       3.871  14.058   7.324  1.00 30.00           C  
ATOM   3218  C   ILE A 230       3.569  15.186   8.327  1.00 30.00           C  
ATOM   3219  O   ILE A 230       3.028  16.216   7.931  1.00 30.00           O  
ATOM   3220  CB  ILE A 230       2.820  12.965   7.490  1.00 30.00           C  
ATOM   3221  CG1 ILE A 230       2.978  11.758   6.530  1.00110.00           C  
ATOM   3222  CG2 ILE A 230       1.354  13.461   7.482  1.00110.00           C  
ATOM   3223  CD1 ILE A 230       2.637  12.025   5.063  1.00110.00           C  
ATOM   3224  H   ILE A 230       5.377  12.577   7.708  1.00110.00           H  
ATOM   3225  HA  ILE A 230       3.784  14.479   6.322  1.00110.00           H  
ATOM   3226  HB  ILE A 230       2.965  12.544   8.485  1.00110.00           H  
ATOM   3227 HG12 ILE A 230       3.987  11.366   6.568  1.00110.00           H  
ATOM   3228 HG13 ILE A 230       2.352  10.938   6.880  1.00110.00           H  
ATOM   3229 HG21 ILE A 230       0.654  12.634   7.562  1.00110.00           H  
ATOM   3230 HG22 ILE A 230       1.122  14.124   8.315  1.00110.00           H  
ATOM   3231 HG23 ILE A 230       1.121  13.993   6.566  1.00110.00           H  
ATOM   3232 HD11 ILE A 230       2.711  11.115   4.472  1.00110.00           H  
ATOM   3233 HD12 ILE A 230       1.618  12.390   4.948  1.00110.00           H  
ATOM   3234 HD13 ILE A 230       3.340  12.731   4.628  1.00110.00           H  
ATOM   3235  N   THR A 231       3.967  14.964   9.589  1.00 30.00           N  
ATOM   3236  CA  THR A 231       3.851  15.901  10.699  1.00 30.00           C  
ATOM   3237  C   THR A 231       4.709  17.164  10.500  1.00 30.00           C  
ATOM   3238  O   THR A 231       4.225  18.257  10.785  1.00 30.00           O  
ATOM   3239  CB  THR A 231       4.199  15.140  11.975  1.00 30.00           C  
ATOM   3240  CG2 THR A 231       4.068  15.970  13.264  1.00110.00           C  
ATOM   3241  OG1 THR A 231       3.306  14.051  12.148  1.00110.00           O  
ATOM   3242  H   THR A 231       4.363  14.055   9.793  1.00110.00           H  
ATOM   3243  HA  THR A 231       2.808  16.223  10.756  1.00110.00           H  
ATOM   3244  HB  THR A 231       5.217  14.750  11.917  1.00110.00           H  
ATOM   3245  HG1 THR A 231       3.569  13.337  11.568  1.00110.00           H  
ATOM   3246 HG21 THR A 231       4.265  15.360  14.146  1.00110.00           H  
ATOM   3247 HG22 THR A 231       4.774  16.801  13.287  1.00110.00           H  
ATOM   3248 HG23 THR A 231       3.064  16.386  13.367  1.00110.00           H  
ATOM   3249  N   LEU A 232       5.935  17.003   9.967  1.00 30.00           N  
ATOM   3250  CA  LEU A 232       6.828  18.095   9.568  1.00 30.00           C  
ATOM   3251  C   LEU A 232       6.204  19.005   8.499  1.00 30.00           C  
ATOM   3252  O   LEU A 232       6.198  20.223   8.671  1.00 30.00           O  
ATOM   3253  CB  LEU A 232       8.163  17.527   9.095  1.00 30.00           C  
ATOM   3254  CG  LEU A 232       9.129  18.253   8.109  1.00110.00           C  
ATOM   3255  CD1 LEU A 232      10.240  19.053   8.799  1.00110.00           C  
ATOM   3256  CD2 LEU A 232       9.785  17.260   7.137  1.00110.00           C  
ATOM   3257  H   LEU A 232       6.275  16.059   9.825  1.00110.00           H  
ATOM   3258  HA  LEU A 232       7.005  18.718  10.446  1.00110.00           H  
ATOM   3259  HB2 LEU A 232       8.719  17.130   9.941  1.00110.00           H  
ATOM   3260  HB3 LEU A 232       7.886  16.617   8.567  1.00110.00           H  
ATOM   3261  HG  LEU A 232       8.570  18.925   7.471  1.00110.00           H  
ATOM   3262 HD11 LEU A 232      10.865  19.561   8.063  1.00110.00           H  
ATOM   3263 HD12 LEU A 232       9.837  19.814   9.464  1.00110.00           H  
ATOM   3264 HD13 LEU A 232      10.908  18.405   9.364  1.00110.00           H  
ATOM   3265 HD21 LEU A 232      10.422  17.777   6.418  1.00110.00           H  
ATOM   3266 HD22 LEU A 232      10.404  16.536   7.664  1.00110.00           H  
ATOM   3267 HD23 LEU A 232       9.037  16.712   6.567  1.00110.00           H  
ATOM   3268  N   TYR A 233       5.694  18.375   7.427  1.00 30.00           N  
ATOM   3269  CA  TYR A 233       5.051  19.029   6.292  1.00 30.00           C  
ATOM   3270  C   TYR A 233       3.782  19.785   6.727  1.00 30.00           C  
ATOM   3271  O   TYR A 233       3.611  20.933   6.329  1.00 30.00           O  
ATOM   3272  CB  TYR A 233       4.773  17.981   5.218  1.00 30.00           C  
ATOM   3273  CG  TYR A 233       4.391  18.538   3.848  1.00110.00           C  
ATOM   3274  CD1 TYR A 233       3.082  18.999   3.602  1.00110.00           C  
ATOM   3275  CD2 TYR A 233       5.339  18.586   2.803  1.00110.00           C  
ATOM   3276  CE1 TYR A 233       2.720  19.485   2.331  1.00110.00           C  
ATOM   3277  CE2 TYR A 233       4.971  19.043   1.520  1.00110.00           C  
ATOM   3278  CZ  TYR A 233       3.655  19.485   1.277  1.00110.00           C  
ATOM   3279  OH  TYR A 233       3.274  19.896   0.030  1.00110.00           O  
ATOM   3280  H   TYR A 233       5.787  17.365   7.388  1.00110.00           H  
ATOM   3281  HA  TYR A 233       5.753  19.755   5.880  1.00110.00           H  
ATOM   3282  HB2 TYR A 233       5.663  17.368   5.080  1.00110.00           H  
ATOM   3283  HB3 TYR A 233       3.994  17.292   5.546  1.00110.00           H  
ATOM   3284  HD1 TYR A 233       2.342  18.975   4.387  1.00110.00           H  
ATOM   3285  HD2 TYR A 233       6.352  18.248   2.967  1.00110.00           H  
ATOM   3286  HE1 TYR A 233       1.711  19.831   2.173  1.00110.00           H  
ATOM   3287  HE2 TYR A 233       5.711  19.049   0.734  1.00110.00           H  
ATOM   3288  HH  TYR A 233       3.829  19.577  -0.671  1.00110.00           H  
ATOM   3289  N   GLU A 234       2.945  19.146   7.565  1.00 30.00           N  
ATOM   3290  CA  GLU A 234       1.704  19.705   8.099  1.00 30.00           C  
ATOM   3291  C   GLU A 234       1.923  20.935   8.994  1.00 30.00           C  
ATOM   3292  O   GLU A 234       1.163  21.894   8.871  1.00 30.00           O  
ATOM   3293  CB  GLU A 234       0.925  18.600   8.836  1.00 30.00           C  
ATOM   3294  CG  GLU A 234      -0.493  19.021   9.296  1.00 30.00           C  
ATOM   3295  CD  GLU A 234      -1.186  18.054  10.267  1.00 30.00           C  
ATOM   3296  OE1 GLU A 234      -0.504  17.181  10.848  1.00 30.00           O  
ATOM   3297  OE2 GLU A 234      -2.414  18.219  10.433  1.00 30.00           O1-
ATOM   3298  H   GLU A 234       3.163  18.186   7.817  1.00110.00           H  
ATOM   3299  HA  GLU A 234       1.106  20.034   7.250  1.00110.00           H  
ATOM   3300  HB2 GLU A 234       0.825  17.730   8.186  1.00110.00           H  
ATOM   3301  HB3 GLU A 234       1.514  18.270   9.694  1.00110.00           H  
ATOM   3302  HG2 GLU A 234      -0.472  19.981   9.810  1.00110.00           H  
ATOM   3303  HG3 GLU A 234      -1.133  19.160   8.424  1.00110.00           H  
ATOM   3304  N   LEU A 235       2.950  20.903   9.861  1.00 30.00           N  
ATOM   3305  CA  LEU A 235       3.283  22.029  10.733  1.00 30.00           C  
ATOM   3306  C   LEU A 235       3.904  23.219   9.980  1.00 30.00           C  
ATOM   3307  O   LEU A 235       3.611  24.353  10.351  1.00 30.00           O  
ATOM   3308  CB  LEU A 235       4.145  21.584  11.911  1.00 30.00           C  
ATOM   3309  CG  LEU A 235       3.378  21.144  13.180  1.00110.00           C  
ATOM   3310  CD1 LEU A 235       2.450  19.932  12.983  1.00110.00           C  
ATOM   3311  CD2 LEU A 235       4.358  20.877  14.334  1.00110.00           C  
ATOM   3312  H   LEU A 235       3.496  20.052   9.943  1.00110.00           H  
ATOM   3313  HA  LEU A 235       2.346  22.412  11.145  1.00110.00           H  
ATOM   3314  HB2 LEU A 235       4.834  20.799  11.594  1.00110.00           H  
ATOM   3315  HB3 LEU A 235       4.790  22.414  12.207  1.00110.00           H  
ATOM   3316  HG  LEU A 235       2.754  21.983  13.476  1.00110.00           H  
ATOM   3317 HD11 LEU A 235       1.885  19.718  13.890  1.00110.00           H  
ATOM   3318 HD12 LEU A 235       1.726  20.092  12.184  1.00110.00           H  
ATOM   3319 HD13 LEU A 235       3.013  19.030  12.756  1.00110.00           H  
ATOM   3320 HD21 LEU A 235       3.830  20.624  15.254  1.00110.00           H  
ATOM   3321 HD22 LEU A 235       5.029  20.048  14.102  1.00110.00           H  
ATOM   3322 HD23 LEU A 235       4.977  21.750  14.546  1.00110.00           H  
ATOM   3323  N   ALA A 236       4.707  22.961   8.933  1.00 30.00           N  
ATOM   3324  CA  ALA A 236       5.330  24.005   8.112  1.00 30.00           C  
ATOM   3325  C   ALA A 236       4.357  24.683   7.133  1.00 30.00           C  
ATOM   3326  O   ALA A 236       4.471  25.894   6.948  1.00 30.00           O  
ATOM   3327  CB  ALA A 236       6.503  23.426   7.326  1.00 30.00           C  
ATOM   3328  H   ALA A 236       4.919  21.993   8.721  1.00110.00           H  
ATOM   3329  HA  ALA A 236       5.717  24.779   8.780  1.00110.00           H  
ATOM   3330  HB1 ALA A 236       7.020  24.192   6.746  1.00110.00           H  
ATOM   3331  HB2 ALA A 236       7.211  23.007   8.034  1.00110.00           H  
ATOM   3332  HB3 ALA A 236       6.167  22.650   6.638  1.00110.00           H  
ATOM   3333  N   THR A 237       3.466  23.902   6.499  1.00 30.00           N  
ATOM   3334  CA  THR A 237       2.621  24.355   5.387  1.00 30.00           C  
ATOM   3335  C   THR A 237       1.149  24.584   5.787  1.00 30.00           C  
ATOM   3336  O   THR A 237       0.441  25.266   5.047  1.00 30.00           O  
ATOM   3337  CB  THR A 237       2.657  23.348   4.200  1.00 30.00           C  
ATOM   3338  CG2 THR A 237       4.079  22.971   3.741  1.00 30.00           C  
ATOM   3339  OG1 THR A 237       1.916  22.171   4.447  1.00 30.00           O  
ATOM   3340  H   THR A 237       3.483  22.897   6.680  1.00110.00           H  
ATOM   3341  HA  THR A 237       2.998  25.313   5.012  1.00110.00           H  
ATOM   3342  HB  THR A 237       2.161  23.832   3.355  1.00110.00           H  
ATOM   3343  HG1 THR A 237       2.518  21.494   4.748  1.00110.00           H  
ATOM   3344 HG21 THR A 237       4.042  22.329   2.856  1.00110.00           H  
ATOM   3345 HG22 THR A 237       4.652  23.861   3.473  1.00110.00           H  
ATOM   3346 HG23 THR A 237       4.645  22.439   4.504  1.00110.00           H  
ATOM   3347  N   GLY A 238       0.711  24.030   6.931  1.00 30.00           N  
ATOM   3348  CA  GLY A 238      -0.666  24.119   7.419  1.00 30.00           C  
ATOM   3349  C   GLY A 238      -1.615  23.122   6.727  1.00 30.00           C  
ATOM   3350  O   GLY A 238      -2.827  23.264   6.880  1.00 30.00           O  
ATOM   3351  H   GLY A 238       1.344  23.457   7.479  1.00110.00           H  
ATOM   3352  HA2 GLY A 238      -0.679  23.932   8.493  1.00110.00           H  
ATOM   3353  HA3 GLY A 238      -1.075  25.113   7.260  1.00110.00           H  
ATOM   3354  N   ARG A 239      -1.094  22.140   5.968  1.00 30.00           N  
ATOM   3355  CA  ARG A 239      -1.882  21.162   5.215  1.00 30.00           C  
ATOM   3356  C   ARG A 239      -1.107  19.840   5.045  1.00 30.00           C  
ATOM   3357  O   ARG A 239       0.117  19.854   4.952  1.00 30.00           O  
ATOM   3358  CB  ARG A 239      -2.302  21.712   3.855  1.00 30.00           C  
ATOM   3359  CG  ARG A 239      -1.134  22.190   2.965  1.00110.00           C  
ATOM   3360  CD  ARG A 239      -1.565  22.525   1.533  1.00110.00           C  
ATOM   3361  NE  ARG A 239      -0.391  22.803   0.696  1.00110.00           N  
ATOM   3362  CZ  ARG A 239       0.392  21.885   0.107  1.00110.00           C  
ATOM   3363  NH1 ARG A 239       0.127  20.576   0.191  1.00110.00           N1+
ATOM   3364  NH2 ARG A 239       1.472  22.286  -0.566  1.00110.00           N1+
ATOM   3365  H   ARG A 239      -0.086  22.074   5.867  1.00110.00           H  
ATOM   3366  HA  ARG A 239      -2.781  20.932   5.791  1.00110.00           H  
ATOM   3367  HB2 ARG A 239      -2.866  20.943   3.325  1.00110.00           H  
ATOM   3368  HB3 ARG A 239      -2.999  22.538   4.001  1.00110.00           H  
ATOM   3369  HG2 ARG A 239      -0.663  23.064   3.417  1.00110.00           H  
ATOM   3370  HG3 ARG A 239      -0.355  21.429   2.918  1.00110.00           H  
ATOM   3371  HD2 ARG A 239      -2.139  21.709   1.093  1.00110.00           H  
ATOM   3372  HD3 ARG A 239      -2.214  23.401   1.533  1.00110.00           H  
ATOM   3373  HE  ARG A 239      -0.131  23.777   0.629  1.00110.00           H  
ATOM   3374 HH11 ARG A 239       0.769  19.899  -0.199  1.00110.00           H  
ATOM   3375 HH12 ARG A 239      -0.675  20.242   0.703  1.00110.00           H  
ATOM   3376 HH21 ARG A 239       2.126  21.601  -0.921  1.00110.00           H  
ATOM   3377 HH22 ARG A 239       1.702  23.265  -0.650  1.00110.00           H  
ATOM   3378  N   PHE A 240      -1.846  18.721   5.002  1.00 30.00           N  
ATOM   3379  CA  PHE A 240      -1.328  17.361   4.835  1.00 30.00           C  
ATOM   3380  C   PHE A 240      -0.823  17.126   3.385  1.00 30.00           C  
ATOM   3381  O   PHE A 240      -1.500  17.561   2.452  1.00 30.00           O  
ATOM   3382  CB  PHE A 240      -2.470  16.415   5.194  1.00 30.00           C  
ATOM   3383  CG  PHE A 240      -3.422  16.770   6.322  1.00110.00           C  
ATOM   3384  CD1 PHE A 240      -3.243  16.216   7.606  1.00110.00           C  
ATOM   3385  CD2 PHE A 240      -4.534  17.605   6.066  1.00110.00           C  
ATOM   3386  CE1 PHE A 240      -4.166  16.510   8.626  1.00110.00           C  
ATOM   3387  CE2 PHE A 240      -5.433  17.924   7.099  1.00110.00           C  
ATOM   3388  CZ  PHE A 240      -5.241  17.380   8.380  1.00110.00           C  
ATOM   3389  H   PHE A 240      -2.841  18.804   5.139  1.00110.00           H  
ATOM   3390  HA  PHE A 240      -0.533  17.255   5.573  1.00110.00           H  
ATOM   3391  HB2 PHE A 240      -3.096  16.261   4.312  1.00110.00           H  
ATOM   3392  HB3 PHE A 240      -2.050  15.429   5.399  1.00110.00           H  
ATOM   3393  HD1 PHE A 240      -2.409  15.561   7.817  1.00110.00           H  
ATOM   3394  HD2 PHE A 240      -4.703  18.006   5.076  1.00110.00           H  
ATOM   3395  HE1 PHE A 240      -4.033  16.092   9.611  1.00110.00           H  
ATOM   3396  HE2 PHE A 240      -6.268  18.583   6.908  1.00110.00           H  
ATOM   3397  HZ  PHE A 240      -5.911  17.631   9.184  1.00110.00           H  
ATOM   3398  N   PRO A 241       0.361  16.481   3.217  1.00 30.00           N  
ATOM   3399  CA  PRO A 241       1.018  16.304   1.901  1.00 30.00           C  
ATOM   3400  C   PRO A 241       0.257  15.445   0.876  1.00 30.00           C  
ATOM   3401  O   PRO A 241       0.316  15.759  -0.313  1.00 30.00           O  
ATOM   3402  CB  PRO A 241       2.382  15.675   2.243  1.00 30.00           C  
ATOM   3403  CG  PRO A 241       2.173  14.990   3.580  1.00 30.00           C  
ATOM   3404  CD  PRO A 241       1.171  15.894   4.284  1.00 30.00           C  
ATOM   3405  HA  PRO A 241       1.174  17.285   1.450  1.00110.00           H  
ATOM   3406  HB2 PRO A 241       2.745  14.984   1.479  1.00110.00           H  
ATOM   3407  HB3 PRO A 241       3.134  16.457   2.340  1.00110.00           H  
ATOM   3408  HG2 PRO A 241       1.739  14.007   3.402  1.00110.00           H  
ATOM   3409  HG3 PRO A 241       3.104  14.880   4.133  1.00110.00           H  
ATOM   3410  HD2 PRO A 241       0.557  15.322   4.977  1.00110.00           H  
ATOM   3411  HD3 PRO A 241       1.680  16.683   4.840  1.00110.00           H  
ATOM   3412  N   TYR A 242      -0.425  14.390   1.351  1.00 30.00           N  
ATOM   3413  CA  TYR A 242      -1.206  13.466   0.532  1.00 30.00           C  
ATOM   3414  C   TYR A 242      -2.638  13.502   1.073  1.00 30.00           C  
ATOM   3415  O   TYR A 242      -2.877  13.024   2.183  1.00 30.00           O  
ATOM   3416  CB  TYR A 242      -0.626  12.058   0.627  1.00 30.00           C  
ATOM   3417  CG  TYR A 242       0.833  12.014   0.154  1.00110.00           C  
ATOM   3418  CD1 TYR A 242       1.218  12.603  -1.075  1.00110.00           C  
ATOM   3419  CD2 TYR A 242       1.836  11.452   0.971  1.00110.00           C  
ATOM   3420  CE1 TYR A 242       2.541  12.533  -1.534  1.00110.00           C  
ATOM   3421  CE2 TYR A 242       3.177  11.441   0.535  1.00110.00           C  
ATOM   3422  CZ  TYR A 242       3.523  11.938  -0.733  1.00110.00           C  
ATOM   3423  OH  TYR A 242       4.812  11.855  -1.163  1.00110.00           O  
ATOM   3424  H   TYR A 242      -0.411  14.211   2.343  1.00110.00           H  
ATOM   3425  HA  TYR A 242      -1.227  13.779  -0.513  1.00110.00           H  
ATOM   3426  HB2 TYR A 242      -0.670  11.701   1.658  1.00110.00           H  
ATOM   3427  HB3 TYR A 242      -1.223  11.354   0.049  1.00110.00           H  
ATOM   3428  HD1 TYR A 242       0.513  13.132  -1.696  1.00110.00           H  
ATOM   3429  HD2 TYR A 242       1.593  11.044   1.941  1.00110.00           H  
ATOM   3430  HE1 TYR A 242       2.790  12.965  -2.488  1.00110.00           H  
ATOM   3431  HE2 TYR A 242       3.951  11.043   1.171  1.00110.00           H  
ATOM   3432  HH  TYR A 242       4.987  11.868  -2.098  1.00110.00           H  
ATOM   3433  N   PRO A 243      -3.561  14.087   0.296  1.00 30.00           N  
ATOM   3434  CA  PRO A 243      -4.957  14.228   0.693  1.00 30.00           C  
ATOM   3435  C   PRO A 243      -5.820  14.384  -0.563  1.00 30.00           C  
ATOM   3436  O   PRO A 243      -5.612  15.324  -1.331  1.00 30.00           O  
ATOM   3437  CB  PRO A 243      -5.104  15.382   1.681  1.00 30.00           C  
ATOM   3438  CG  PRO A 243      -4.230  16.402   0.967  1.00110.00           C  
ATOM   3439  CD  PRO A 243      -3.204  15.546   0.167  1.00110.00           C  
ATOM   3440  HA  PRO A 243      -5.271  13.313   1.200  1.00110.00           H  
ATOM   3441  HB2 PRO A 243      -6.134  15.718   1.812  1.00110.00           H  
ATOM   3442  HB3 PRO A 243      -4.693  15.118   2.657  1.00110.00           H  
ATOM   3443  HG2 PRO A 243      -4.816  17.035   0.299  1.00110.00           H  
ATOM   3444  HG3 PRO A 243      -3.763  17.076   1.682  1.00110.00           H  
ATOM   3445  HD2 PRO A 243      -3.202  15.826  -0.887  1.00110.00           H  
ATOM   3446  HD3 PRO A 243      -2.238  15.871   0.519  1.00110.00           H  
ATOM   3447  N   LYS A 244      -6.760  13.445  -0.740  1.00 30.00           N  
ATOM   3448  CA  LYS A 244      -7.679  13.394  -1.871  1.00 30.00           C  
ATOM   3449  C   LYS A 244      -9.071  13.887  -1.457  1.00 30.00           C  
ATOM   3450  O   LYS A 244      -9.281  14.377  -0.346  1.00 30.00           O  
ATOM   3451  CB  LYS A 244      -7.779  11.959  -2.380  1.00 30.00           C  
ATOM   3452  CG  LYS A 244      -6.440  12.033  -3.284  1.00110.00           C  
ATOM   3453  CD  LYS A 244      -6.279  13.096  -4.422  1.00110.00           C  
ATOM   3454  CE  LYS A 244      -7.465  13.239  -5.392  1.00110.00           C  
ATOM   3455  NZ  LYS A 244      -7.132  14.141  -6.505  1.00110.00           N1+
ATOM   3456  H   LYS A 244      -6.957  12.816   0.024  1.00110.00           H  
ATOM   3457  HA  LYS A 244      -7.432  14.162  -2.595  1.00110.00           H  
ATOM   3458  HB2 LYS A 244      -8.102  11.391  -1.530  1.00110.00           H  
ATOM   3459  HB3 LYS A 244      -8.570  12.106  -3.089  1.00110.00           H  
ATOM   3460  HG2 LYS A 244      -5.561  12.068  -2.637  1.00110.00           H  
ATOM   3461  HG3 LYS A 244      -6.281  11.182  -3.924  1.00110.00           H  
ATOM   3462  HD2 LYS A 244      -5.976  14.069  -4.036  1.00110.00           H  
ATOM   3463  HD3 LYS A 244      -5.429  12.803  -5.037  1.00110.00           H  
ATOM   3464  HE2 LYS A 244      -7.746  12.275  -5.815  1.00110.00           H  
ATOM   3465  HE3 LYS A 244      -8.338  13.640  -4.880  1.00110.00           H  
ATOM   3466  HZ1 LYS A 244      -6.860  15.043  -6.144  1.00110.00           H  
ATOM   3467  HZ2 LYS A 244      -6.373  13.749  -7.044  1.00110.00           H  
ATOM   3468  HZ3 LYS A 244      -7.943  14.250  -7.096  1.00110.00           H  
ATOM   3469  N   TRP A 245     -10.031  13.723  -2.382  1.00 30.00           N  
ATOM   3470  CA  TRP A 245     -11.463  14.011  -2.218  1.00 30.00           C  
ATOM   3471  C   TRP A 245     -12.170  13.115  -1.177  1.00 30.00           C  
ATOM   3472  O   TRP A 245     -13.232  13.491  -0.684  1.00 30.00           O  
ATOM   3473  CB  TRP A 245     -12.126  13.903  -3.588  1.00 30.00           C  
ATOM   3474  CG  TRP A 245     -11.365  14.365  -4.798  1.00110.00           C  
ATOM   3475  CD1 TRP A 245     -11.137  13.619  -5.902  1.00110.00           C  
ATOM   3476  CD2 TRP A 245     -10.726  15.655  -5.049  1.00110.00           C  
ATOM   3477  CE2 TRP A 245     -10.147  15.626  -6.355  1.00110.00           C  
ATOM   3478  CE3 TRP A 245     -10.577  16.853  -4.310  1.00110.00           C  
ATOM   3479  NE1 TRP A 245     -10.422  14.358  -6.822  1.00110.00           N  
ATOM   3480  CZ2 TRP A 245      -9.469  16.728  -6.902  1.00110.00           C  
ATOM   3481  CZ3 TRP A 245      -9.892  17.963  -4.844  1.00110.00           C  
ATOM   3482  CH2 TRP A 245      -9.340  17.903  -6.139  1.00110.00           C  
ATOM   3483  H   TRP A 245      -9.760  13.377  -3.287  1.00110.00           H  
ATOM   3484  HA  TRP A 245     -11.544  15.042  -1.869  1.00110.00           H  
ATOM   3485  HB2 TRP A 245     -12.411  12.864  -3.767  1.00110.00           H  
ATOM   3486  HB3 TRP A 245     -13.067  14.454  -3.562  1.00110.00           H  
ATOM   3487  HD1 TRP A 245     -11.491  12.606  -6.041  1.00110.00           H  
ATOM   3488  HE1 TRP A 245     -10.217  14.017  -7.755  1.00110.00           H  
ATOM   3489  HE3 TRP A 245     -11.000  16.920  -3.318  1.00110.00           H  
ATOM   3490  HZ2 TRP A 245      -9.048  16.678  -7.896  1.00110.00           H  
ATOM   3491  HZ3 TRP A 245      -9.794  18.867  -4.260  1.00110.00           H  
ATOM   3492  HH2 TRP A 245      -8.820  18.759  -6.546  1.00110.00           H  
ATOM   3493  N   ASN A 246     -11.587  11.948  -0.881  1.00110.00           N  
ATOM   3494  CA  ASN A 246     -11.998  10.998   0.151  1.00110.00           C  
ATOM   3495  C   ASN A 246     -13.412  10.493  -0.178  1.00110.00           C  
ATOM   3496  O   ASN A 246     -13.653  10.032  -1.296  1.00110.00           O  
ATOM   3497  CB  ASN A 246     -11.836  11.584   1.583  1.00110.00           C  
ATOM   3498  CG  ASN A 246     -10.418  12.080   1.878  1.00110.00           C  
ATOM   3499  ND2 ASN A 246     -10.285  13.148   2.655  1.00110.00           N  
ATOM   3500  OD1 ASN A 246      -9.442  11.542   1.364  1.00110.00           O  
ATOM   3501  H   ASN A 246     -10.722  11.749  -1.352  1.00110.00           H  
ATOM   3502  HA  ASN A 246     -11.337  10.135   0.066  1.00110.00           H  
ATOM   3503  HB2 ASN A 246     -12.535  12.407   1.736  1.00110.00           H  
ATOM   3504  HB3 ASN A 246     -12.075  10.822   2.326  1.00110.00           H  
ATOM   3505 HD21 ASN A 246      -9.365  13.534   2.794  1.00110.00           H  
ATOM   3506 HD22 ASN A 246     -11.091  13.620   3.031  1.00110.00           H  
ATOM   3507  N   SER A 247     -14.361  10.609   0.758  1.00110.00           N  
ATOM   3508  CA  SER A 247     -15.773  10.306   0.560  1.00110.00           C  
ATOM   3509  C   SER A 247     -15.919   8.778   0.410  1.00110.00           C  
ATOM   3510  O   SER A 247     -15.542   8.026   1.308  1.00110.00           O  
ATOM   3511  CB  SER A 247     -16.377  11.193  -0.573  1.00110.00           C  
ATOM   3512  OG  SER A 247     -17.776  11.027  -0.722  1.00110.00           O  
ATOM   3513  H   SER A 247     -14.097  10.991   1.652  1.00110.00           H  
ATOM   3514  HA  SER A 247     -16.274  10.570   1.492  1.00110.00           H  
ATOM   3515  HB2 SER A 247     -16.170  12.246  -0.376  1.00110.00           H  
ATOM   3516  HB3 SER A 247     -15.924  10.975  -1.541  1.00110.00           H  
ATOM   3517  HG  SER A 247     -18.205  11.438   0.020  1.00110.00           H  
ATOM   3518  N   VAL A 248     -16.416   8.328  -0.741  1.00110.00           N  
ATOM   3519  CA  VAL A 248     -16.639   6.935  -1.097  1.00110.00           C  
ATOM   3520  C   VAL A 248     -15.414   6.275  -1.776  1.00110.00           C  
ATOM   3521  O   VAL A 248     -15.524   5.124  -2.198  1.00110.00           O  
ATOM   3522  CB  VAL A 248     -17.879   6.893  -2.037  1.00110.00           C  
ATOM   3523  CG1 VAL A 248     -19.159   7.301  -1.282  1.00110.00           C  
ATOM   3524  CG2 VAL A 248     -17.731   7.740  -3.321  1.00110.00           C  
ATOM   3525  H   VAL A 248     -16.749   9.026  -1.393  1.00110.00           H  
ATOM   3526  HA  VAL A 248     -16.853   6.353  -0.198  1.00110.00           H  
ATOM   3527  HB  VAL A 248     -18.023   5.856  -2.348  1.00110.00           H  
ATOM   3528 HG11 VAL A 248     -20.044   7.160  -1.902  1.00110.00           H  
ATOM   3529 HG12 VAL A 248     -19.293   6.703  -0.380  1.00110.00           H  
ATOM   3530 HG13 VAL A 248     -19.135   8.349  -0.980  1.00110.00           H  
ATOM   3531 HG21 VAL A 248     -18.600   7.614  -3.968  1.00110.00           H  
ATOM   3532 HG22 VAL A 248     -17.647   8.806  -3.103  1.00110.00           H  
ATOM   3533 HG23 VAL A 248     -16.856   7.449  -3.903  1.00110.00           H  
ATOM   3534  N   PHE A 249     -14.259   6.952  -1.896  1.00110.00           N  
ATOM   3535  CA  PHE A 249     -13.048   6.394  -2.505  1.00110.00           C  
ATOM   3536  C   PHE A 249     -11.803   6.865  -1.748  1.00110.00           C  
ATOM   3537  O   PHE A 249     -11.644   8.047  -1.455  1.00110.00           O  
ATOM   3538  CB  PHE A 249     -13.005   6.684  -4.022  1.00110.00           C  
ATOM   3539  CG  PHE A 249     -12.190   5.696  -4.849  1.00110.00           C  
ATOM   3540  CD1 PHE A 249     -10.782   5.643  -4.750  1.00110.00           C  
ATOM   3541  CD2 PHE A 249     -12.852   4.808  -5.723  1.00110.00           C  
ATOM   3542  CE1 PHE A 249     -10.048   4.714  -5.512  1.00110.00           C  
ATOM   3543  CE2 PHE A 249     -12.117   3.884  -6.492  1.00110.00           C  
ATOM   3544  CZ  PHE A 249     -10.715   3.837  -6.387  1.00110.00           C  
ATOM   3545  H   PHE A 249     -14.186   7.892  -1.520  1.00110.00           H  
ATOM   3546  HA  PHE A 249     -13.084   5.309  -2.386  1.00110.00           H  
ATOM   3547  HB2 PHE A 249     -14.022   6.687  -4.417  1.00110.00           H  
ATOM   3548  HB3 PHE A 249     -12.628   7.692  -4.199  1.00110.00           H  
ATOM   3549  HD1 PHE A 249     -10.245   6.299  -4.083  1.00110.00           H  
ATOM   3550  HD2 PHE A 249     -13.930   4.824  -5.808  1.00110.00           H  
ATOM   3551  HE1 PHE A 249      -8.972   4.672  -5.422  1.00110.00           H  
ATOM   3552  HE2 PHE A 249     -12.632   3.206  -7.159  1.00110.00           H  
ATOM   3553  HZ  PHE A 249     -10.151   3.125  -6.973  1.00110.00           H  
ATOM   3554  N   ASP A 250     -10.873   5.952  -1.468  1.00110.00           N  
ATOM   3555  CA  ASP A 250      -9.643   6.164  -0.709  1.00110.00           C  
ATOM   3556  C   ASP A 250      -8.562   6.891  -1.555  1.00110.00           C  
ATOM   3557  O   ASP A 250      -7.419   6.442  -1.642  1.00110.00           O  
ATOM   3558  CB  ASP A 250      -9.152   4.780  -0.194  1.00110.00           C  
ATOM   3559  CG  ASP A 250      -8.828   3.730  -1.266  1.00110.00           C  
ATOM   3560  OD1 ASP A 250      -9.766   3.349  -1.998  1.00110.00           O  
ATOM   3561  OD2 ASP A 250      -7.651   3.320  -1.340  1.00110.00           O1-
ATOM   3562  H   ASP A 250     -11.007   5.006  -1.810  1.00110.00           H  
ATOM   3563  HA  ASP A 250      -9.874   6.790   0.154  1.00110.00           H  
ATOM   3564  HB2 ASP A 250      -8.281   4.921   0.442  1.00110.00           H  
ATOM   3565  HB3 ASP A 250      -9.909   4.353   0.464  1.00110.00           H  
ATOM   3566  N   GLN A 251      -8.889   8.051  -2.153  1.00 30.00           N  
ATOM   3567  CA  GLN A 251      -7.965   8.831  -2.978  1.00 30.00           C  
ATOM   3568  C   GLN A 251      -6.747   9.344  -2.183  1.00 30.00           C  
ATOM   3569  O   GLN A 251      -5.659   9.408  -2.750  1.00 30.00           O  
ATOM   3570  CB  GLN A 251      -8.697   9.929  -3.745  1.00 30.00           C  
ATOM   3571  CG  GLN A 251      -9.617   9.337  -4.844  1.00110.00           C  
ATOM   3572  CD  GLN A 251      -8.873   8.849  -6.092  1.00110.00           C  
ATOM   3573  NE2 GLN A 251      -9.319   7.758  -6.698  1.00110.00           N  
ATOM   3574  OE1 GLN A 251      -7.895   9.456  -6.516  1.00110.00           O  
ATOM   3575  H   GLN A 251      -9.849   8.364  -2.031  1.00110.00           H  
ATOM   3576  HA  GLN A 251      -7.541   8.141  -3.711  1.00110.00           H  
ATOM   3577  HB2 GLN A 251      -9.451  10.371  -3.094  1.00110.00           H  
ATOM   3578  HB3 GLN A 251      -8.101  10.584  -4.349  1.00110.00           H  
ATOM   3579  HG2 GLN A 251     -10.247   8.547  -4.438  1.00110.00           H  
ATOM   3580  HG3 GLN A 251     -10.305  10.114  -5.180  1.00110.00           H  
ATOM   3581 HE21 GLN A 251      -8.845   7.440  -7.531  1.00110.00           H  
ATOM   3582 HE22 GLN A 251     -10.114   7.241  -6.350  1.00110.00           H  
ATOM   3583  N   LEU A 252      -6.917   9.636  -0.880  1.00 30.00           N  
ATOM   3584  CA  LEU A 252      -5.816   9.932   0.046  1.00 30.00           C  
ATOM   3585  C   LEU A 252      -4.806   8.769   0.117  1.00 30.00           C  
ATOM   3586  O   LEU A 252      -3.606   9.012   0.004  1.00 30.00           O  
ATOM   3587  CB  LEU A 252      -6.322  10.193   1.462  1.00 30.00           C  
ATOM   3588  CG  LEU A 252      -6.908   9.088   2.387  1.00110.00           C  
ATOM   3589  CD1 LEU A 252      -7.241   9.686   3.763  1.00110.00           C  
ATOM   3590  CD2 LEU A 252      -8.146   8.375   1.824  1.00110.00           C  
ATOM   3591  H   LEU A 252      -7.837   9.522  -0.482  1.00110.00           H  
ATOM   3592  HA  LEU A 252      -5.296  10.819  -0.321  1.00110.00           H  
ATOM   3593  HB2 LEU A 252      -5.475  10.623   2.002  1.00110.00           H  
ATOM   3594  HB3 LEU A 252      -7.032  11.015   1.410  1.00110.00           H  
ATOM   3595  HG  LEU A 252      -6.143   8.335   2.577  1.00110.00           H  
ATOM   3596 HD11 LEU A 252      -7.582   8.916   4.456  1.00110.00           H  
ATOM   3597 HD12 LEU A 252      -6.367  10.162   4.207  1.00110.00           H  
ATOM   3598 HD13 LEU A 252      -8.028  10.438   3.688  1.00110.00           H  
ATOM   3599 HD21 LEU A 252      -8.543   7.657   2.542  1.00110.00           H  
ATOM   3600 HD22 LEU A 252      -8.947   9.070   1.577  1.00110.00           H  
ATOM   3601 HD23 LEU A 252      -7.897   7.812   0.933  1.00110.00           H  
ATOM   3602  N   THR A 253      -5.323   7.535   0.256  1.00 30.00           N  
ATOM   3603  CA  THR A 253      -4.526   6.314   0.293  1.00 30.00           C  
ATOM   3604  C   THR A 253      -3.843   5.975  -1.041  1.00 30.00           C  
ATOM   3605  O   THR A 253      -2.700   5.531  -0.985  1.00 30.00           O  
ATOM   3606  CB  THR A 253      -5.353   5.152   0.836  1.00 30.00           C  
ATOM   3607  CG2 THR A 253      -4.561   3.891   1.173  1.00110.00           C  
ATOM   3608  OG1 THR A 253      -6.135   5.609   1.927  1.00110.00           O  
ATOM   3609  H   THR A 253      -6.312   7.416   0.396  1.00110.00           H  
ATOM   3610  HA  THR A 253      -3.726   6.499   1.015  1.00110.00           H  
ATOM   3611  HB  THR A 253      -6.057   4.872   0.054  1.00110.00           H  
ATOM   3612  HG1 THR A 253      -6.774   4.937   2.139  1.00110.00           H  
ATOM   3613 HG21 THR A 253      -5.215   3.078   1.487  1.00110.00           H  
ATOM   3614 HG22 THR A 253      -4.008   3.518   0.311  1.00110.00           H  
ATOM   3615 HG23 THR A 253      -3.846   4.106   1.960  1.00110.00           H  
ATOM   3616  N   GLN A 254      -4.483   6.217  -2.203  1.00 30.00           N  
ATOM   3617  CA  GLN A 254      -3.857   5.930  -3.505  1.00 30.00           C  
ATOM   3618  C   GLN A 254      -2.715   6.919  -3.850  1.00 30.00           C  
ATOM   3619  O   GLN A 254      -1.749   6.516  -4.496  1.00 30.00           O  
ATOM   3620  CB  GLN A 254      -4.861   5.845  -4.651  1.00 30.00           C  
ATOM   3621  CG  GLN A 254      -5.930   4.739  -4.481  1.00110.00           C  
ATOM   3622  CD  GLN A 254      -5.337   3.338  -4.311  1.00110.00           C  
ATOM   3623  NE2 GLN A 254      -5.837   2.559  -3.362  1.00110.00           N  
ATOM   3624  OE1 GLN A 254      -4.409   2.962  -5.019  1.00110.00           O  
ATOM   3625  H   GLN A 254      -5.445   6.538  -2.166  1.00110.00           H  
ATOM   3626  HA  GLN A 254      -3.360   4.961  -3.421  1.00110.00           H  
ATOM   3627  HB2 GLN A 254      -5.362   6.807  -4.770  1.00110.00           H  
ATOM   3628  HB3 GLN A 254      -4.326   5.672  -5.587  1.00110.00           H  
ATOM   3629  HG2 GLN A 254      -6.577   4.969  -3.635  1.00110.00           H  
ATOM   3630  HG3 GLN A 254      -6.572   4.724  -5.362  1.00110.00           H  
ATOM   3631 HE21 GLN A 254      -5.454   1.636  -3.232  1.00110.00           H  
ATOM   3632 HE22 GLN A 254      -6.575   2.886  -2.737  1.00110.00           H  
ATOM   3633  N   VAL A 255      -2.822   8.171  -3.362  1.00 30.00           N  
ATOM   3634  CA  VAL A 255      -1.789   9.207  -3.456  1.00 30.00           C  
ATOM   3635  C   VAL A 255      -0.564   8.928  -2.568  1.00 30.00           C  
ATOM   3636  O   VAL A 255       0.533   9.334  -2.947  1.00 30.00           O  
ATOM   3637  CB  VAL A 255      -2.389  10.567  -3.109  1.00 30.00           C  
ATOM   3638  CG1 VAL A 255      -1.400  11.720  -2.927  1.00110.00           C  
ATOM   3639  CG2 VAL A 255      -3.308  11.001  -4.260  1.00110.00           C  
ATOM   3640  H   VAL A 255      -3.677   8.415  -2.876  1.00110.00           H  
ATOM   3641  HA  VAL A 255      -1.422   9.229  -4.485  1.00110.00           H  
ATOM   3642  HB  VAL A 255      -2.976  10.482  -2.193  1.00110.00           H  
ATOM   3643 HG11 VAL A 255      -1.903  12.667  -2.726  1.00110.00           H  
ATOM   3644 HG12 VAL A 255      -0.773  11.503  -2.079  1.00110.00           H  
ATOM   3645 HG13 VAL A 255      -0.754  11.852  -3.797  1.00110.00           H  
ATOM   3646 HG21 VAL A 255      -3.742  11.969  -4.032  1.00110.00           H  
ATOM   3647 HG22 VAL A 255      -2.753  11.114  -5.192  1.00110.00           H  
ATOM   3648 HG23 VAL A 255      -4.112  10.295  -4.456  1.00110.00           H  
ATOM   3649  N   VAL A 256      -0.759   8.239  -1.428  1.00 30.00           N  
ATOM   3650  CA  VAL A 256       0.312   7.805  -0.525  1.00 30.00           C  
ATOM   3651  C   VAL A 256       1.184   6.696  -1.145  1.00 30.00           C  
ATOM   3652  O   VAL A 256       2.406   6.770  -1.029  1.00 30.00           O  
ATOM   3653  CB  VAL A 256      -0.241   7.361   0.826  1.00 30.00           C  
ATOM   3654  CG1 VAL A 256       0.723   6.573   1.745  1.00110.00           C  
ATOM   3655  CG2 VAL A 256      -0.761   8.564   1.633  1.00110.00           C  
ATOM   3656  H   VAL A 256      -1.709   8.002  -1.174  1.00110.00           H  
ATOM   3657  HA  VAL A 256       0.975   8.658  -0.358  1.00110.00           H  
ATOM   3658  HB  VAL A 256      -1.096   6.715   0.637  1.00110.00           H  
ATOM   3659 HG11 VAL A 256       0.232   6.307   2.681  1.00110.00           H  
ATOM   3660 HG12 VAL A 256       1.063   5.637   1.307  1.00110.00           H  
ATOM   3661 HG13 VAL A 256       1.609   7.156   1.998  1.00110.00           H  
ATOM   3662 HG21 VAL A 256      -1.333   8.238   2.504  1.00110.00           H  
ATOM   3663 HG22 VAL A 256       0.062   9.179   1.997  1.00110.00           H  
ATOM   3664 HG23 VAL A 256      -1.405   9.209   1.043  1.00110.00           H  
ATOM   3665  N   LYS A 257       0.544   5.720  -1.815  1.00 30.00           N  
ATOM   3666  CA  LYS A 257       1.202   4.602  -2.501  1.00 30.00           C  
ATOM   3667  C   LYS A 257       2.069   5.058  -3.686  1.00 30.00           C  
ATOM   3668  O   LYS A 257       3.175   4.546  -3.857  1.00 30.00           O  
ATOM   3669  CB  LYS A 257       0.155   3.597  -2.973  1.00 30.00           C  
ATOM   3670  CG  LYS A 257       0.677   2.233  -3.442  1.00110.00           C  
ATOM   3671  CD  LYS A 257      -0.477   1.247  -3.672  1.00110.00           C  
ATOM   3672  CE  LYS A 257      -0.007  -0.148  -4.102  1.00110.00           C  
ATOM   3673  NZ  LYS A 257      -1.101  -1.124  -3.989  1.00110.00           N1+
ATOM   3674  H   LYS A 257      -0.467   5.752  -1.819  1.00110.00           H  
ATOM   3675  HA  LYS A 257       1.856   4.118  -1.775  1.00110.00           H  
ATOM   3676  HB2 LYS A 257      -0.568   3.425  -2.181  1.00110.00           H  
ATOM   3677  HB3 LYS A 257      -0.434   4.041  -3.778  1.00110.00           H  
ATOM   3678  HG2 LYS A 257       1.270   2.340  -4.351  1.00110.00           H  
ATOM   3679  HG3 LYS A 257       1.337   1.827  -2.678  1.00110.00           H  
ATOM   3680  HD2 LYS A 257      -1.046   1.159  -2.745  1.00110.00           H  
ATOM   3681  HD3 LYS A 257      -1.169   1.646  -4.417  1.00110.00           H  
ATOM   3682  HE2 LYS A 257       0.358  -0.129  -5.129  1.00110.00           H  
ATOM   3683  HE3 LYS A 257       0.818  -0.488  -3.477  1.00110.00           H  
ATOM   3684  HZ1 LYS A 257      -1.394  -1.161  -3.020  1.00110.00           H  
ATOM   3685  HZ2 LYS A 257      -1.877  -0.838  -4.566  1.00110.00           H  
ATOM   3686  HZ3 LYS A 257      -0.777  -2.035  -4.276  1.00110.00           H  
ATOM   3687  N   GLY A 258       1.554   6.029  -4.457  1.00 30.00           N  
ATOM   3688  CA  GLY A 258       2.243   6.668  -5.579  1.00 30.00           C  
ATOM   3689  C   GLY A 258       3.333   7.651  -5.115  1.00 30.00           C  
ATOM   3690  O   GLY A 258       4.345   7.784  -5.801  1.00 30.00           O  
ATOM   3691  H   GLY A 258       0.619   6.348  -4.237  1.00110.00           H  
ATOM   3692  HA2 GLY A 258       2.695   5.907  -6.217  1.00110.00           H  
ATOM   3693  HA3 GLY A 258       1.515   7.202  -6.188  1.00110.00           H  
ATOM   3694  N   ASP A 259       3.101   8.306  -3.961  1.00 30.00           N  
ATOM   3695  CA  ASP A 259       3.976   9.247  -3.253  1.00 30.00           C  
ATOM   3696  C   ASP A 259       4.470  10.445  -4.091  1.00 30.00           C  
ATOM   3697  O   ASP A 259       5.549  10.972  -3.816  1.00 30.00           O  
ATOM   3698  CB  ASP A 259       5.129   8.501  -2.587  1.00 30.00           C  
ATOM   3699  CG  ASP A 259       6.288   7.947  -3.428  1.00110.00           C  
ATOM   3700  OD1 ASP A 259       7.339   8.616  -3.507  1.00110.00           O  
ATOM   3701  OD2 ASP A 259       6.131   6.815  -3.928  1.00110.00           O1-
ATOM   3702  H   ASP A 259       2.221   8.123  -3.500  1.00110.00           H  
ATOM   3703  HA  ASP A 259       3.358   9.666  -2.459  1.00110.00           H  
ATOM   3704  HB2 ASP A 259       5.585   9.166  -1.852  1.00110.00           H  
ATOM   3705  HB3 ASP A 259       4.729   7.670  -2.006  1.00110.00           H  
ATOM   3706  N   PRO A 260       3.669  10.865  -5.086  1.00 30.00           N  
ATOM   3707  CA  PRO A 260       3.925  12.044  -5.909  1.00 30.00           C  
ATOM   3708  C   PRO A 260       3.566  13.312  -5.123  1.00 30.00           C  
ATOM   3709  O   PRO A 260       2.391  13.678  -5.066  1.00 30.00           O  
ATOM   3710  CB  PRO A 260       3.142  11.947  -7.215  1.00 30.00           C  
ATOM   3711  CG  PRO A 260       1.837  11.361  -6.723  1.00110.00           C  
ATOM   3712  CD  PRO A 260       2.259  10.531  -5.496  1.00110.00           C  
ATOM   3713  HA  PRO A 260       4.980  12.068  -6.184  1.00110.00           H  
ATOM   3714  HB2 PRO A 260       3.015  12.902  -7.727  1.00110.00           H  
ATOM   3715  HB3 PRO A 260       3.637  11.256  -7.899  1.00110.00           H  
ATOM   3716  HG2 PRO A 260       1.115  12.130  -6.450  1.00110.00           H  
ATOM   3717  HG3 PRO A 260       1.359  10.752  -7.493  1.00110.00           H  
ATOM   3718  HD2 PRO A 260       1.587  10.747  -4.667  1.00110.00           H  
ATOM   3719  HD3 PRO A 260       2.043   9.538  -5.841  1.00110.00           H  
ATOM   3720  N   PRO A 261       4.589  13.934  -4.517  1.00 30.00           N  
ATOM   3721  CA  PRO A 261       4.456  15.157  -3.736  1.00 30.00           C  
ATOM   3722  C   PRO A 261       4.972  16.346  -4.556  1.00 30.00           C  
ATOM   3723  O   PRO A 261       6.166  16.407  -4.855  1.00 30.00           O  
ATOM   3724  CB  PRO A 261       5.220  15.002  -2.424  1.00 30.00           C  
ATOM   3725  CG  PRO A 261       6.457  14.240  -2.969  1.00110.00           C  
ATOM   3726  CD  PRO A 261       6.031  13.614  -4.341  1.00110.00           C  
ATOM   3727  HA  PRO A 261       3.410  15.340  -3.481  1.00110.00           H  
ATOM   3728  HB2 PRO A 261       5.477  15.956  -1.962  1.00110.00           H  
ATOM   3729  HB3 PRO A 261       4.661  14.411  -1.702  1.00110.00           H  
ATOM   3730  HG2 PRO A 261       7.319  14.898  -3.092  1.00110.00           H  
ATOM   3731  HG3 PRO A 261       6.758  13.465  -2.264  1.00110.00           H  
ATOM   3732  HD2 PRO A 261       6.520  14.167  -5.138  1.00110.00           H  
ATOM   3733  HD3 PRO A 261       6.524  12.704  -4.628  1.00110.00           H  
ATOM   3734  N   GLN A 262       4.066  17.299  -4.831  1.00 30.00           N  
ATOM   3735  CA  GLN A 262       4.420  18.631  -5.310  1.00 30.00           C  
ATOM   3736  C   GLN A 262       4.825  19.433  -4.071  1.00 30.00           C  
ATOM   3737  O   GLN A 262       3.991  19.667  -3.196  1.00 30.00           O  
ATOM   3738  CB  GLN A 262       3.199  19.279  -5.956  1.00 30.00           C  
ATOM   3739  CG  GLN A 262       2.630  18.528  -7.182  1.00110.00           C  
ATOM   3740  CD  GLN A 262       3.642  18.321  -8.309  1.00110.00           C  
ATOM   3741  NE2 GLN A 262       3.547  17.207  -9.021  1.00110.00           N  
ATOM   3742  OE1 GLN A 262       4.514  19.154  -8.536  1.00110.00           O  
ATOM   3743  H   GLN A 262       3.130  17.179  -4.477  1.00110.00           H  
ATOM   3744  HA  GLN A 262       5.254  18.581  -6.013  1.00110.00           H  
ATOM   3745  HB2 GLN A 262       2.397  19.394  -5.225  1.00110.00           H  
ATOM   3746  HB3 GLN A 262       3.460  20.294  -6.261  1.00110.00           H  
ATOM   3747  HG2 GLN A 262       2.233  17.562  -6.866  1.00110.00           H  
ATOM   3748  HG3 GLN A 262       1.785  19.086  -7.586  1.00110.00           H  
ATOM   3749 HE21 GLN A 262       4.202  17.040  -9.770  1.00110.00           H  
ATOM   3750 HE22 GLN A 262       2.829  16.528  -8.821  1.00110.00           H  
ATOM   3751  N   LEU A 263       6.111  19.808  -3.997  1.00 30.00           N  
ATOM   3752  CA  LEU A 263       6.733  20.429  -2.830  1.00 30.00           C  
ATOM   3753  C   LEU A 263       6.522  21.961  -2.863  1.00 30.00           C  
ATOM   3754  O   LEU A 263       7.014  22.589  -3.803  1.00 30.00           O  
ATOM   3755  CB  LEU A 263       8.216  20.069  -2.867  1.00 30.00           C  
ATOM   3756  CG  LEU A 263       8.524  18.564  -2.688  1.00110.00           C  
ATOM   3757  CD1 LEU A 263       8.981  17.912  -4.002  1.00110.00           C  
ATOM   3758  CD2 LEU A 263       9.575  18.345  -1.592  1.00110.00           C  
ATOM   3759  H   LEU A 263       6.720  19.572  -4.765  1.00110.00           H  
ATOM   3760  HA  LEU A 263       6.293  20.031  -1.913  1.00110.00           H  
ATOM   3761  HB2 LEU A 263       8.681  20.448  -3.779  1.00110.00           H  
ATOM   3762  HB3 LEU A 263       8.703  20.629  -2.065  1.00110.00           H  
ATOM   3763  HG  LEU A 263       7.615  18.053  -2.363  1.00110.00           H  
ATOM   3764 HD11 LEU A 263       9.119  16.837  -3.878  1.00110.00           H  
ATOM   3765 HD12 LEU A 263       8.247  18.052  -4.795  1.00110.00           H  
ATOM   3766 HD13 LEU A 263       9.927  18.330  -4.348  1.00110.00           H  
ATOM   3767 HD21 LEU A 263       9.741  17.280  -1.436  1.00110.00           H  
ATOM   3768 HD22 LEU A 263      10.530  18.801  -1.852  1.00110.00           H  
ATOM   3769 HD23 LEU A 263       9.254  18.775  -0.642  1.00110.00           H  
ATOM   3770  N   SER A 264       5.816  22.545  -1.862  1.00 30.00           N  
ATOM   3771  CA  SER A 264       5.681  24.010  -1.717  1.00 30.00           C  
ATOM   3772  C   SER A 264       7.032  24.731  -1.565  1.00 30.00           C  
ATOM   3773  O   SER A 264       7.822  24.365  -0.696  1.00 30.00           O  
ATOM   3774  CB  SER A 264       4.802  24.184  -0.482  1.00 30.00           C  
ATOM   3775  OG  SER A 264       4.283  25.499  -0.346  1.00110.00           O  
ATOM   3776  H   SER A 264       5.501  21.970  -1.095  1.00110.00           H  
ATOM   3777  HA  SER A 264       5.153  24.384  -2.596  1.00110.00           H  
ATOM   3778  HB2 SER A 264       3.946  23.511  -0.533  1.00110.00           H  
ATOM   3779  HB3 SER A 264       5.340  23.926   0.430  1.00110.00           H  
ATOM   3780  HG  SER A 264       4.929  26.055   0.073  1.00110.00           H  
ATOM   3781  N   ASN A 265       7.282  25.713  -2.445  1.00 30.00           N  
ATOM   3782  CA  ASN A 265       8.578  26.385  -2.578  1.00 30.00           C  
ATOM   3783  C   ASN A 265       8.869  27.500  -1.557  1.00 30.00           C  
ATOM   3784  O   ASN A 265       9.985  28.019  -1.572  1.00 30.00           O  
ATOM   3785  CB  ASN A 265       8.769  26.835  -4.024  1.00 30.00           C  
ATOM   3786  CG  ASN A 265       7.757  27.884  -4.499  1.00110.00           C  
ATOM   3787  ND2 ASN A 265       8.198  29.110  -4.750  1.00110.00           N  
ATOM   3788  OD1 ASN A 265       6.570  27.593  -4.617  1.00110.00           O  
ATOM   3789  H   ASN A 265       6.574  25.953  -3.129  1.00110.00           H  
ATOM   3790  HA  ASN A 265       9.349  25.633  -2.394  1.00110.00           H  
ATOM   3791  HB2 ASN A 265       9.782  27.219  -4.158  1.00110.00           H  
ATOM   3792  HB3 ASN A 265       8.697  25.972  -4.687  1.00110.00           H  
ATOM   3793 HD21 ASN A 265       7.549  29.818  -5.057  1.00110.00           H  
ATOM   3794 HD22 ASN A 265       9.173  29.344  -4.630  1.00110.00           H  
ATOM   3795  N   SER A 266       7.922  27.806  -0.649  1.00 30.00           N  
ATOM   3796  CA  SER A 266       8.182  28.635   0.536  1.00 30.00           C  
ATOM   3797  C   SER A 266       8.967  27.893   1.638  1.00 30.00           C  
ATOM   3798  O   SER A 266       9.510  28.554   2.523  1.00 30.00           O  
ATOM   3799  CB  SER A 266       6.892  29.260   1.058  1.00 30.00           C  
ATOM   3800  OG  SER A 266       5.917  28.249   1.299  1.00110.00           O  
ATOM   3801  H   SER A 266       7.019  27.360  -0.703  1.00110.00           H  
ATOM   3802  HA  SER A 266       8.824  29.464   0.230  1.00110.00           H  
ATOM   3803  HB2 SER A 266       7.070  29.831   1.972  1.00110.00           H  
ATOM   3804  HB3 SER A 266       6.497  29.962   0.322  1.00110.00           H  
ATOM   3805  HG  SER A 266       6.151  27.800   2.103  1.00110.00           H  
ATOM   3806  N   GLU A 267       9.039  26.551   1.555  1.00 30.00           N  
ATOM   3807  CA  GLU A 267       9.913  25.709   2.370  1.00 30.00           C  
ATOM   3808  C   GLU A 267      11.384  25.947   1.986  1.00 30.00           C  
ATOM   3809  O   GLU A 267      11.682  26.090   0.798  1.00 30.00           O  
ATOM   3810  CB  GLU A 267       9.551  24.243   2.149  1.00 30.00           C  
ATOM   3811  CG  GLU A 267       8.101  23.818   2.476  1.00110.00           C  
ATOM   3812  CD  GLU A 267       7.749  22.430   1.918  1.00110.00           C  
ATOM   3813  OE1 GLU A 267       8.683  21.658   1.606  1.00110.00           O  
ATOM   3814  OE2 GLU A 267       6.536  22.153   1.813  1.00110.00           O1-
ATOM   3815  H   GLU A 267       8.617  26.099   0.755  1.00110.00           H  
ATOM   3816  HA  GLU A 267       9.764  25.964   3.421  1.00110.00           H  
ATOM   3817  HB2 GLU A 267       9.762  23.999   1.105  1.00110.00           H  
ATOM   3818  HB3 GLU A 267      10.240  23.632   2.728  1.00110.00           H  
ATOM   3819  HG2 GLU A 267       7.940  23.818   3.554  1.00110.00           H  
ATOM   3820  HG3 GLU A 267       7.389  24.527   2.054  1.00110.00           H  
ATOM   3821  N   GLU A 268      12.277  25.958   2.987  1.00 30.00           N  
ATOM   3822  CA  GLU A 268      13.727  26.097   2.804  1.00 30.00           C  
ATOM   3823  C   GLU A 268      14.335  24.876   2.074  1.00 30.00           C  
ATOM   3824  O   GLU A 268      13.743  23.799   2.138  1.00 30.00           O  
ATOM   3825  CB  GLU A 268      14.354  26.336   4.175  1.00 30.00           C  
ATOM   3826  CG  GLU A 268      14.599  27.825   4.501  1.00110.00           C  
ATOM   3827  CD  GLU A 268      15.686  28.509   3.658  1.00110.00           C  
ATOM   3828  OE1 GLU A 268      16.178  27.893   2.686  1.00110.00           O  
ATOM   3829  OE2 GLU A 268      15.998  29.672   3.990  1.00110.00           O1-
ATOM   3830  H   GLU A 268      11.937  25.847   3.928  1.00110.00           H  
ATOM   3831  HA  GLU A 268      13.881  26.957   2.151  1.00110.00           H  
ATOM   3832  HB2 GLU A 268      13.752  25.874   4.956  1.00110.00           H  
ATOM   3833  HB3 GLU A 268      15.314  25.824   4.245  1.00110.00           H  
ATOM   3834  HG2 GLU A 268      13.669  28.386   4.401  1.00110.00           H  
ATOM   3835  HG3 GLU A 268      14.896  27.912   5.547  1.00110.00           H  
ATOM   3836  N   ARG A 269      15.512  25.029   1.422  1.00 30.00           N  
ATOM   3837  CA  ARG A 269      16.191  23.894   0.766  1.00 30.00           C  
ATOM   3838  C   ARG A 269      16.593  22.744   1.713  1.00 30.00           C  
ATOM   3839  O   ARG A 269      16.612  21.598   1.267  1.00 30.00           O  
ATOM   3840  CB  ARG A 269      17.386  24.528   0.059  1.00 30.00           C  
ATOM   3841  CG  ARG A 269      18.464  25.091   1.017  1.00110.00           C  
ATOM   3842  CD  ARG A 269      19.627  25.818   0.338  1.00110.00           C  
ATOM   3843  NE  ARG A 269      20.586  26.261   1.359  1.00110.00           N  
ATOM   3844  CZ  ARG A 269      21.730  26.927   1.149  1.00110.00           C  
ATOM   3845  NH1 ARG A 269      22.118  27.266  -0.085  1.00110.00           N1+
ATOM   3846  NH2 ARG A 269      22.491  27.251   2.197  1.00110.00           N1+
ATOM   3847  H   ARG A 269      15.946  25.942   1.428  1.00110.00           H  
ATOM   3848  HA  ARG A 269      15.514  23.484   0.014  1.00110.00           H  
ATOM   3849  HB2 ARG A 269      17.849  23.777  -0.583  1.00110.00           H  
ATOM   3850  HB3 ARG A 269      17.042  25.314  -0.615  1.00110.00           H  
ATOM   3851  HG2 ARG A 269      18.007  25.781   1.727  1.00110.00           H  
ATOM   3852  HG3 ARG A 269      18.885  24.279   1.610  1.00110.00           H  
ATOM   3853  HD2 ARG A 269      20.132  25.156  -0.366  1.00110.00           H  
ATOM   3854  HD3 ARG A 269      19.266  26.683  -0.219  1.00110.00           H  
ATOM   3855  HE  ARG A 269      20.334  26.030   2.319  1.00110.00           H  
ATOM   3856 HH11 ARG A 269      22.979  27.768  -0.244  1.00110.00           H  
ATOM   3857 HH12 ARG A 269      21.549  27.027  -0.884  1.00110.00           H  
ATOM   3858 HH21 ARG A 269      23.358  27.754   2.079  1.00110.00           H  
ATOM   3859 HH22 ARG A 269      22.207  26.998   3.134  1.00110.00           H  
ATOM   3860  N   GLU A 270      16.842  23.055   2.997  1.00 30.00           N  
ATOM   3861  CA  GLU A 270      17.072  22.085   4.066  1.00 30.00           C  
ATOM   3862  C   GLU A 270      15.788  21.328   4.454  1.00 30.00           C  
ATOM   3863  O   GLU A 270      15.844  20.111   4.627  1.00 30.00           O  
ATOM   3864  CB  GLU A 270      17.686  22.773   5.305  1.00 30.00           C  
ATOM   3865  CG  GLU A 270      19.028  23.509   5.061  1.00 30.00           C  
ATOM   3866  CD  GLU A 270      18.960  24.957   4.541  1.00 30.00           C  
ATOM   3867  OE1 GLU A 270      17.861  25.556   4.534  1.00 30.00           O  
ATOM   3868  OE2 GLU A 270      20.037  25.451   4.144  1.00 30.00           O1-
ATOM   3869  H   GLU A 270      16.841  24.031   3.259  1.00110.00           H  
ATOM   3870  HA  GLU A 270      17.787  21.346   3.697  1.00110.00           H  
ATOM   3871  HB2 GLU A 270      16.964  23.448   5.769  1.00110.00           H  
ATOM   3872  HB3 GLU A 270      17.866  21.998   6.047  1.00110.00           H  
ATOM   3873  HG2 GLU A 270      19.564  23.561   6.009  1.00110.00           H  
ATOM   3874  HG3 GLU A 270      19.660  22.921   4.394  1.00110.00           H  
ATOM   3875  N   PHE A 271      14.657  22.049   4.560  1.00 30.00           N  
ATOM   3876  CA  PHE A 271      13.342  21.483   4.864  1.00 30.00           C  
ATOM   3877  C   PHE A 271      12.813  20.563   3.753  1.00 30.00           C  
ATOM   3878  O   PHE A 271      12.348  19.468   4.062  1.00 30.00           O  
ATOM   3879  CB  PHE A 271      12.346  22.599   5.166  1.00 30.00           C  
ATOM   3880  CG  PHE A 271      10.971  22.156   5.609  1.00110.00           C  
ATOM   3881  CD1 PHE A 271      10.043  21.670   4.663  1.00110.00           C  
ATOM   3882  CD2 PHE A 271      10.626  22.211   6.971  1.00110.00           C  
ATOM   3883  CE1 PHE A 271       8.792  21.195   5.072  1.00110.00           C  
ATOM   3884  CE2 PHE A 271       9.365  21.752   7.379  1.00110.00           C  
ATOM   3885  CZ  PHE A 271       8.463  21.233   6.431  1.00110.00           C  
ATOM   3886  H   PHE A 271      14.703  23.025   4.310  1.00110.00           H  
ATOM   3887  HA  PHE A 271      13.446  20.877   5.767  1.00110.00           H  
ATOM   3888  HB2 PHE A 271      12.759  23.252   5.937  1.00110.00           H  
ATOM   3889  HB3 PHE A 271      12.221  23.234   4.288  1.00110.00           H  
ATOM   3890  HD1 PHE A 271      10.291  21.618   3.614  1.00110.00           H  
ATOM   3891  HD2 PHE A 271      11.323  22.586   7.707  1.00110.00           H  
ATOM   3892  HE1 PHE A 271       8.092  20.801   4.347  1.00110.00           H  
ATOM   3893  HE2 PHE A 271       9.092  21.777   8.424  1.00110.00           H  
ATOM   3894  HZ  PHE A 271       7.503  20.866   6.744  1.00110.00           H  
ATOM   3895  N   SER A 272      12.941  21.002   2.487  1.00 30.00           N  
ATOM   3896  CA  SER A 272      12.586  20.224   1.299  1.00 30.00           C  
ATOM   3897  C   SER A 272      13.430  18.946   1.140  1.00 30.00           C  
ATOM   3898  O   SER A 272      12.874  17.911   0.778  1.00 30.00           O  
ATOM   3899  CB  SER A 272      12.702  21.079   0.040  1.00 30.00           C  
ATOM   3900  OG  SER A 272      11.483  21.751  -0.209  1.00110.00           O  
ATOM   3901  H   SER A 272      13.332  21.929   2.342  1.00110.00           H  
ATOM   3902  HA  SER A 272      11.551  19.890   1.410  1.00110.00           H  
ATOM   3903  HB2 SER A 272      13.491  21.827   0.123  1.00110.00           H  
ATOM   3904  HB3 SER A 272      12.906  20.475  -0.847  1.00110.00           H  
ATOM   3905  HG  SER A 272      11.254  22.285   0.541  1.00110.00           H  
ATOM   3906  N   PRO A 273      14.741  19.035   1.434  1.00 30.00           N  
ATOM   3907  CA  PRO A 273      15.679  17.911   1.386  1.00 30.00           C  
ATOM   3908  C   PRO A 273      15.350  16.811   2.410  1.00 30.00           C  
ATOM   3909  O   PRO A 273      15.386  15.636   2.048  1.00 30.00           O  
ATOM   3910  CB  PRO A 273      17.109  18.427   1.521  1.00 30.00           C  
ATOM   3911  CG  PRO A 273      16.945  19.131   0.178  1.00110.00           C  
ATOM   3912  CD  PRO A 273      15.416  19.543   0.176  1.00110.00           C  
ATOM   3913  HA  PRO A 273      15.547  17.305   0.474  1.00110.00           H  
ATOM   3914  HB2 PRO A 273      17.240  19.109   2.362  1.00110.00           H  
ATOM   3915  HB3 PRO A 273      17.876  17.651   1.517  1.00110.00           H  
ATOM   3916  HG2 PRO A 273      17.660  19.937   0.028  1.00110.00           H  
ATOM   3917  HG3 PRO A 273      17.143  18.438  -0.643  1.00110.00           H  
ATOM   3918  HD2 PRO A 273      15.221  20.571  -0.098  1.00110.00           H  
ATOM   3919  HD3 PRO A 273      14.998  19.056  -0.714  1.00110.00           H  
ATOM   3920  N   SER A 274      14.999  17.210   3.645  1.00 30.00           N  
ATOM   3921  CA  SER A 274      14.595  16.300   4.717  1.00 30.00           C  
ATOM   3922  C   SER A 274      13.279  15.572   4.401  1.00 30.00           C  
ATOM   3923  O   SER A 274      13.198  14.368   4.634  1.00 30.00           O  
ATOM   3924  CB  SER A 274      14.536  17.071   6.033  1.00 30.00           C  
ATOM   3925  OG  SER A 274      15.771  17.753   6.212  1.00110.00           O  
ATOM   3926  H   SER A 274      15.026  18.199   3.854  1.00110.00           H  
ATOM   3927  HA  SER A 274      15.370  15.536   4.814  1.00110.00           H  
ATOM   3928  HB2 SER A 274      13.715  17.790   6.044  1.00110.00           H  
ATOM   3929  HB3 SER A 274      14.377  16.382   6.866  1.00110.00           H  
ATOM   3930  HG  SER A 274      15.806  18.504   5.624  1.00110.00           H  
ATOM   3931  N   PHE A 275      12.300  16.298   3.836  1.00 30.00           N  
ATOM   3932  CA  PHE A 275      10.999  15.760   3.439  1.00 30.00           C  
ATOM   3933  C   PHE A 275      11.088  14.734   2.295  1.00 30.00           C  
ATOM   3934  O   PHE A 275      10.425  13.706   2.400  1.00 30.00           O  
ATOM   3935  CB  PHE A 275      10.042  16.905   3.121  1.00 30.00           C  
ATOM   3936  CG  PHE A 275       8.646  16.418   2.746  1.00110.00           C  
ATOM   3937  CD1 PHE A 275       7.800  15.846   3.720  1.00110.00           C  
ATOM   3938  CD2 PHE A 275       8.232  16.438   1.398  1.00110.00           C  
ATOM   3939  CE1 PHE A 275       6.565  15.280   3.346  1.00110.00           C  
ATOM   3940  CE2 PHE A 275       6.998  15.874   1.024  1.00110.00           C  
ATOM   3941  CZ  PHE A 275       6.165  15.289   1.996  1.00110.00           C  
ATOM   3942  H   PHE A 275      12.454  17.291   3.705  1.00110.00           H  
ATOM   3943  HA  PHE A 275      10.600  15.230   4.307  1.00110.00           H  
ATOM   3944  HB2 PHE A 275       9.949  17.570   3.981  1.00110.00           H  
ATOM   3945  HB3 PHE A 275      10.440  17.517   2.310  1.00110.00           H  
ATOM   3946  HD1 PHE A 275       8.102  15.805   4.755  1.00110.00           H  
ATOM   3947  HD2 PHE A 275       8.878  16.849   0.640  1.00110.00           H  
ATOM   3948  HE1 PHE A 275       5.928  14.830   4.094  1.00110.00           H  
ATOM   3949  HE2 PHE A 275       6.700  15.872  -0.013  1.00110.00           H  
ATOM   3950  HZ  PHE A 275       5.226  14.842   1.705  1.00110.00           H  
ATOM   3951  N   ILE A 276      11.936  14.964   1.274  1.00 30.00           N  
ATOM   3952  CA  ILE A 276      12.181  13.993   0.193  1.00 30.00           C  
ATOM   3953  C   ILE A 276      12.849  12.692   0.675  1.00 30.00           C  
ATOM   3954  O   ILE A 276      12.514  11.630   0.150  1.00 30.00           O  
ATOM   3955  CB  ILE A 276      13.007  14.618  -0.927  1.00 30.00           C  
ATOM   3956  CG1 ILE A 276      12.244  15.791  -1.592  1.00110.00           C  
ATOM   3957  CG2 ILE A 276      13.483  13.647  -2.038  1.00110.00           C  
ATOM   3958  CD1 ILE A 276      13.138  16.765  -2.375  1.00110.00           C  
ATOM   3959  H   ILE A 276      12.420  15.854   1.236  1.00110.00           H  
ATOM   3960  HA  ILE A 276      11.217  13.752  -0.241  1.00110.00           H  
ATOM   3961  HB  ILE A 276      13.906  15.029  -0.463  1.00110.00           H  
ATOM   3962 HG12 ILE A 276      11.460  15.405  -2.245  1.00110.00           H  
ATOM   3963 HG13 ILE A 276      11.720  16.374  -0.838  1.00110.00           H  
ATOM   3964 HG21 ILE A 276      14.054  14.164  -2.808  1.00110.00           H  
ATOM   3965 HG22 ILE A 276      14.144  12.865  -1.664  1.00110.00           H  
ATOM   3966 HG23 ILE A 276      12.639  13.164  -2.531  1.00110.00           H  
ATOM   3967 HD11 ILE A 276      12.561  17.624  -2.717  1.00110.00           H  
ATOM   3968 HD12 ILE A 276      13.948  17.142  -1.752  1.00110.00           H  
ATOM   3969 HD13 ILE A 276      13.578  16.302  -3.257  1.00110.00           H  
ATOM   3970  N   ASN A 277      13.748  12.791   1.668  1.00 30.00           N  
ATOM   3971  CA  ASN A 277      14.415  11.648   2.293  1.00 30.00           C  
ATOM   3972  C   ASN A 277      13.489  10.835   3.221  1.00 30.00           C  
ATOM   3973  O   ASN A 277      13.679   9.625   3.330  1.00 30.00           O  
ATOM   3974  CB  ASN A 277      15.669  12.129   3.017  1.00 30.00           C  
ATOM   3975  CG  ASN A 277      16.873  12.298   2.093  1.00110.00           C  
ATOM   3976  ND2 ASN A 277      17.133  13.508   1.616  1.00110.00           N  
ATOM   3977  OD1 ASN A 277      17.577  11.333   1.810  1.00110.00           O  
ATOM   3978  H   ASN A 277      13.931  13.713   2.041  1.00110.00           H  
ATOM   3979  HA  ASN A 277      14.715  10.954   1.503  1.00110.00           H  
ATOM   3980  HB2 ASN A 277      15.480  13.043   3.583  1.00110.00           H  
ATOM   3981  HB3 ASN A 277      15.967  11.391   3.756  1.00110.00           H  
ATOM   3982 HD21 ASN A 277      17.927  13.641   1.011  1.00110.00           H  
ATOM   3983 HD22 ASN A 277      16.519  14.296   1.832  1.00110.00           H  
ATOM   3984  N   PHE A 278      12.488  11.489   3.837  1.00 30.00           N  
ATOM   3985  CA  PHE A 278      11.456  10.847   4.659  1.00 30.00           C  
ATOM   3986  C   PHE A 278      10.291  10.274   3.824  1.00 30.00           C  
ATOM   3987  O   PHE A 278       9.572   9.419   4.338  1.00 30.00           O  
ATOM   3988  CB  PHE A 278      10.929  11.849   5.682  1.00 30.00           C  
ATOM   3989  CG  PHE A 278      11.679  12.405   6.872  1.00110.00           C  
ATOM   3990  CD1 PHE A 278      12.672  11.677   7.547  1.00110.00           C  
ATOM   3991  CD2 PHE A 278      11.210  13.616   7.423  1.00110.00           C  
ATOM   3992  CE1 PHE A 278      13.116  12.109   8.811  1.00110.00           C  
ATOM   3993  CE2 PHE A 278      11.635  14.038   8.694  1.00110.00           C  
ATOM   3994  CZ  PHE A 278      12.562  13.259   9.403  1.00110.00           C  
ATOM   3995  H   PHE A 278      12.463  12.499   3.769  1.00110.00           H  
ATOM   3996  HA  PHE A 278      11.893  10.003   5.197  1.00110.00           H  
ATOM   3997  HB2 PHE A 278      10.539  12.700   5.122  1.00110.00           H  
ATOM   3998  HB3 PHE A 278      10.044  11.401   6.139  1.00110.00           H  
ATOM   3999  HD1 PHE A 278      13.036  10.752   7.137  1.00110.00           H  
ATOM   4000  HD2 PHE A 278      10.465  14.192   6.897  1.00110.00           H  
ATOM   4001  HE1 PHE A 278      13.845  11.522   9.347  1.00110.00           H  
ATOM   4002  HE2 PHE A 278      11.224  14.930   9.142  1.00110.00           H  
ATOM   4003  HZ  PHE A 278      12.841  13.548  10.403  1.00110.00           H  
ATOM   4004  N   VAL A 279      10.122  10.732   2.569  1.00 30.00           N  
ATOM   4005  CA  VAL A 279       9.041  10.323   1.665  1.00 30.00           C  
ATOM   4006  C   VAL A 279       9.515   9.394   0.533  1.00 30.00           C  
ATOM   4007  O   VAL A 279       8.960   9.438  -0.567  1.00 30.00           O  
ATOM   4008  CB  VAL A 279       8.279  11.542   1.152  1.00 30.00           C  
ATOM   4009  CG1 VAL A 279       8.812  12.290  -0.076  1.00110.00           C  
ATOM   4010  CG2 VAL A 279       6.776  11.294   1.050  1.00110.00           C  
ATOM   4011  H   VAL A 279      10.738  11.463   2.244  1.00110.00           H  
ATOM   4012  HA  VAL A 279       8.340   9.721   2.242  1.00110.00           H  
ATOM   4013  HB  VAL A 279       8.341  12.272   1.961  1.00110.00           H  
ATOM   4014 HG11 VAL A 279       8.555  13.349  -0.037  1.00110.00           H  
ATOM   4015 HG12 VAL A 279       9.888  12.197  -0.106  1.00110.00           H  
ATOM   4016 HG13 VAL A 279       8.411  11.889  -1.007  1.00110.00           H  
ATOM   4017 HG21 VAL A 279       6.252  12.230   0.861  1.00110.00           H  
ATOM   4018 HG22 VAL A 279       6.550  10.594   0.245  1.00110.00           H  
ATOM   4019 HG23 VAL A 279       6.371  10.886   1.976  1.00110.00           H  
ATOM   4020  N   ASN A 280      10.492   8.522   0.830  1.00 30.00           N  
ATOM   4021  CA  ASN A 280      10.851   7.391  -0.029  1.00 30.00           C  
ATOM   4022  C   ASN A 280       9.801   6.280   0.124  1.00 30.00           C  
ATOM   4023  O   ASN A 280       9.395   6.001   1.248  1.00 30.00           O  
ATOM   4024  CB  ASN A 280      12.242   6.884   0.342  1.00 30.00           C  
ATOM   4025  CG  ASN A 280      12.930   6.234  -0.860  1.00110.00           C  
ATOM   4026  ND2 ASN A 280      14.067   6.770  -1.286  1.00110.00           N  
ATOM   4027  OD1 ASN A 280      12.435   5.264  -1.431  1.00110.00           O  
ATOM   4028  H   ASN A 280      10.779   8.450   1.804  1.00110.00           H  
ATOM   4029  HA  ASN A 280      10.855   7.750  -1.061  1.00110.00           H  
ATOM   4030  HB2 ASN A 280      12.863   7.695   0.726  1.00110.00           H  
ATOM   4031  HB3 ASN A 280      12.198   6.128   1.125  1.00110.00           H  
ATOM   4032 HD21 ASN A 280      14.527   6.376  -2.090  1.00110.00           H  
ATOM   4033 HD22 ASN A 280      14.481   7.549  -0.796  1.00110.00           H  
ATOM   4034  N   LEU A 281       9.367   5.679  -0.996  1.00 30.00           N  
ATOM   4035  CA  LEU A 281       8.295   4.672  -1.035  1.00 30.00           C  
ATOM   4036  C   LEU A 281       8.734   3.330  -0.430  1.00 30.00           C  
ATOM   4037  O   LEU A 281       7.959   2.716   0.302  1.00 30.00           O  
ATOM   4038  CB  LEU A 281       7.795   4.482  -2.464  1.00 30.00           C  
ATOM   4039  CG  LEU A 281       8.589   3.631  -3.492  1.00110.00           C  
ATOM   4040  CD1 LEU A 281       7.739   3.422  -4.755  1.00110.00           C  
ATOM   4041  CD2 LEU A 281       9.941   4.257  -3.878  1.00110.00           C  
ATOM   4042  H   LEU A 281       9.753   5.986  -1.876  1.00110.00           H  
ATOM   4043  HA  LEU A 281       7.473   5.063  -0.434  1.00110.00           H  
ATOM   4044  HB2 LEU A 281       6.778   4.090  -2.401  1.00110.00           H  
ATOM   4045  HB3 LEU A 281       7.699   5.474  -2.883  1.00110.00           H  
ATOM   4046  HG  LEU A 281       8.772   2.636  -3.087  1.00110.00           H  
ATOM   4047 HD11 LEU A 281       8.261   2.808  -5.490  1.00110.00           H  
ATOM   4048 HD12 LEU A 281       6.798   2.923  -4.522  1.00110.00           H  
ATOM   4049 HD13 LEU A 281       7.495   4.374  -5.230  1.00110.00           H  
ATOM   4050 HD21 LEU A 281      10.445   3.662  -4.639  1.00110.00           H  
ATOM   4051 HD22 LEU A 281       9.812   5.263  -4.279  1.00110.00           H  
ATOM   4052 HD23 LEU A 281      10.619   4.322  -3.030  1.00110.00           H  
ATOM   4053  N   CYS A 282       9.988   2.940  -0.717  1.00 30.00           N  
ATOM   4054  CA  CYS A 282      10.674   1.806  -0.106  1.00 30.00           C  
ATOM   4055  C   CYS A 282      11.179   2.243   1.290  1.00 30.00           C  
ATOM   4056  O   CYS A 282      11.946   3.208   1.352  1.00 30.00           O  
ATOM   4057  CB  CYS A 282      11.835   1.417  -1.017  1.00 30.00           C  
ATOM   4058  SG  CYS A 282      12.718  -0.061  -0.426  1.00110.00           S  
ATOM   4059  H   CYS A 282      10.565   3.639  -1.163  1.00110.00           H  
ATOM   4060  HA  CYS A 282       9.980   0.969  -0.010  1.00110.00           H  
ATOM   4061  HB2 CYS A 282      11.472   1.215  -2.025  1.00110.00           H  
ATOM   4062  HB3 CYS A 282      12.547   2.239  -1.098  1.00110.00           H  
ATOM   4063  HG  CYS A 282      11.693  -0.909  -0.576  1.00110.00           H  
ATOM   4064  N   LEU A 283      10.759   1.552   2.379  1.00 30.00           N  
ATOM   4065  CA  LEU A 283      11.209   1.893   3.741  1.00 30.00           C  
ATOM   4066  C   LEU A 283      12.712   1.673   4.017  1.00 30.00           C  
ATOM   4067  O   LEU A 283      13.231   2.311   4.929  1.00 30.00           O  
ATOM   4068  CB  LEU A 283      10.325   1.040   4.646  1.00 30.00           C  
ATOM   4069  CG  LEU A 283      10.461  -0.506   4.549  1.00110.00           C  
ATOM   4070  CD1 LEU A 283      11.440  -1.071   5.591  1.00110.00           C  
ATOM   4071  CD2 LEU A 283       9.096  -1.189   4.708  1.00110.00           C  
ATOM   4072  H   LEU A 283      10.061   0.833   2.271  1.00110.00           H  
ATOM   4073  HA  LEU A 283      10.982   2.947   3.920  1.00110.00           H  
ATOM   4074  HB2 LEU A 283      10.476   1.345   5.676  1.00110.00           H  
ATOM   4075  HB3 LEU A 283       9.291   1.325   4.443  1.00110.00           H  
ATOM   4076  HG  LEU A 283      10.834  -0.782   3.562  1.00110.00           H  
ATOM   4077 HD11 LEU A 283      11.519  -2.156   5.505  1.00110.00           H  
ATOM   4078 HD12 LEU A 283      12.441  -0.670   5.459  1.00110.00           H  
ATOM   4079 HD13 LEU A 283      11.117  -0.845   6.608  1.00110.00           H  
ATOM   4080 HD21 LEU A 283       9.177  -2.272   4.608  1.00110.00           H  
ATOM   4081 HD22 LEU A 283       8.664  -0.981   5.688  1.00110.00           H  
ATOM   4082 HD23 LEU A 283       8.387  -0.848   3.953  1.00110.00           H  
ATOM   4083  N   THR A 284      13.391   0.819   3.230  1.00 30.00           N  
ATOM   4084  CA  THR A 284      14.833   0.577   3.340  1.00 30.00           C  
ATOM   4085  C   THR A 284      15.700   1.752   2.846  1.00 30.00           C  
ATOM   4086  O   THR A 284      16.811   1.919   3.347  1.00 30.00           O  
ATOM   4087  CB  THR A 284      15.184  -0.698   2.579  1.00 30.00           C  
ATOM   4088  CG2 THR A 284      16.620  -1.213   2.782  1.00110.00           C  
ATOM   4089  OG1 THR A 284      14.325  -1.731   3.040  1.00110.00           O  
ATOM   4090  H   THR A 284      12.884   0.262   2.559  1.00110.00           H  
ATOM   4091  HA  THR A 284      15.082   0.367   4.365  1.00110.00           H  
ATOM   4092  HB  THR A 284      15.005  -0.553   1.512  1.00110.00           H  
ATOM   4093  HG1 THR A 284      14.415  -2.478   2.461  1.00110.00           H  
ATOM   4094 HG21 THR A 284      16.774  -2.167   2.277  1.00110.00           H  
ATOM   4095 HG22 THR A 284      17.358  -0.521   2.376  1.00110.00           H  
ATOM   4096 HG23 THR A 284      16.849  -1.354   3.838  1.00110.00           H  
ATOM   4097  N   LYS A 285      15.176   2.542   1.892  1.00 30.00           N  
ATOM   4098  CA  LYS A 285      15.844   3.713   1.307  1.00 30.00           C  
ATOM   4099  C   LYS A 285      15.517   5.020   2.054  1.00 30.00           C  
ATOM   4100  O   LYS A 285      16.128   6.043   1.745  1.00 30.00           O  
ATOM   4101  CB  LYS A 285      15.450   3.822  -0.163  1.00 30.00           C  
ATOM   4102  CG  LYS A 285      15.812   2.598  -1.023  1.00110.00           C  
ATOM   4103  CD  LYS A 285      15.367   2.773  -2.483  1.00110.00           C  
ATOM   4104  CE  LYS A 285      15.562   1.501  -3.320  1.00110.00           C  
ATOM   4105  NZ  LYS A 285      15.117   1.702  -4.708  1.00110.00           N1+
ATOM   4106  H   LYS A 285      14.217   2.380   1.612  1.00110.00           H  
ATOM   4107  HA  LYS A 285      16.926   3.581   1.363  1.00110.00           H  
ATOM   4108  HB2 LYS A 285      14.373   3.973  -0.216  1.00110.00           H  
ATOM   4109  HB3 LYS A 285      15.910   4.711  -0.598  1.00110.00           H  
ATOM   4110  HG2 LYS A 285      16.888   2.421  -0.981  1.00110.00           H  
ATOM   4111  HG3 LYS A 285      15.337   1.706  -0.612  1.00110.00           H  
ATOM   4112  HD2 LYS A 285      14.315   3.061  -2.510  1.00110.00           H  
ATOM   4113  HD3 LYS A 285      15.920   3.598  -2.933  1.00110.00           H  
ATOM   4114  HE2 LYS A 285      16.611   1.206  -3.327  1.00110.00           H  
ATOM   4115  HE3 LYS A 285      14.997   0.673  -2.890  1.00110.00           H  
ATOM   4116  HZ1 LYS A 285      14.138   1.946  -4.719  1.00110.00           H  
ATOM   4117  HZ2 LYS A 285      15.653   2.445  -5.131  1.00110.00           H  
ATOM   4118  HZ3 LYS A 285      15.255   0.851  -5.233  1.00110.00           H  
ATOM   4119  N   ASP A 286      14.570   4.978   3.005  1.00 30.00           N  
ATOM   4120  CA  ASP A 286      14.106   6.122   3.787  1.00 30.00           C  
ATOM   4121  C   ASP A 286      15.109   6.520   4.886  1.00 30.00           C  
ATOM   4122  O   ASP A 286      15.844   5.664   5.381  1.00 30.00           O  
ATOM   4123  CB  ASP A 286      12.746   5.739   4.365  1.00 30.00           C  
ATOM   4124  CG  ASP A 286      11.491   6.350   3.787  1.00110.00           C  
ATOM   4125  OD1 ASP A 286      11.590   7.453   3.216  1.00110.00           O  
ATOM   4126  OD2 ASP A 286      10.440   5.713   4.005  1.00110.00           O1-
ATOM   4127  H   ASP A 286      14.143   4.086   3.197  1.00110.00           H  
ATOM   4128  HA  ASP A 286      14.012   6.974   3.111  1.00110.00           H  
ATOM   4129  HB2 ASP A 286      12.603   4.665   4.416  1.00110.00           H  
ATOM   4130  HB3 ASP A 286      12.669   6.182   5.354  1.00110.00           H  
ATOM   4131  N   GLU A 287      15.104   7.809   5.265  1.00 30.00           N  
ATOM   4132  CA  GLU A 287      15.925   8.352   6.351  1.00 30.00           C  
ATOM   4133  C   GLU A 287      15.479   7.794   7.715  1.00 30.00           C  
ATOM   4134  O   GLU A 287      14.280   7.762   7.996  1.00 30.00           O  
ATOM   4135  CB  GLU A 287      15.846   9.876   6.338  1.00 30.00           C  
ATOM   4136  CG  GLU A 287      16.408  10.673   7.529  1.00110.00           C  
ATOM   4137  CD  GLU A 287      16.667  12.116   7.095  1.00110.00           C  
ATOM   4138  OE1 GLU A 287      15.680  12.869   6.977  1.00110.00           O  
ATOM   4139  OE2 GLU A 287      17.844  12.423   6.822  1.00110.00           O1-
ATOM   4140  H   GLU A 287      14.467   8.434   4.777  1.00110.00           H  
ATOM   4141  HA  GLU A 287      16.949   8.048   6.153  1.00110.00           H  
ATOM   4142  HB2 GLU A 287      16.398  10.176   5.450  1.00110.00           H  
ATOM   4143  HB3 GLU A 287      14.821  10.191   6.153  1.00110.00           H  
ATOM   4144  HG2 GLU A 287      15.718  10.661   8.372  1.00110.00           H  
ATOM   4145  HG3 GLU A 287      17.342  10.239   7.881  1.00110.00           H  
ATOM   4146  N   SER A 288      16.459   7.370   8.523  1.00 30.00           N  
ATOM   4147  CA  SER A 288      16.241   6.725   9.815  1.00 30.00           C  
ATOM   4148  C   SER A 288      16.270   5.189   9.711  1.00 30.00           C  
ATOM   4149  O   SER A 288      16.200   4.530  10.748  1.00 30.00           O  
ATOM   4150  CB  SER A 288      14.897   7.170  10.384  1.00 30.00           C  
ATOM   4151  OG  SER A 288      14.933   6.885  11.781  1.00110.00           O  
ATOM   4152  H   SER A 288      17.412   7.513   8.232  1.00110.00           H  
ATOM   4153  HA  SER A 288      17.045   7.054  10.469  1.00110.00           H  
ATOM   4154  HB2 SER A 288      14.789   8.250  10.337  1.00110.00           H  
ATOM   4155  HB3 SER A 288      14.073   6.618   9.982  1.00110.00           H  
ATOM   4156  HG  SER A 288      15.162   5.964  11.882  1.00110.00           H  
ATOM   4157  N   LYS A 289      16.380   4.623   8.494  1.00 30.00           N  
ATOM   4158  CA  LYS A 289      16.457   3.181   8.231  1.00 30.00           C  
ATOM   4159  C   LYS A 289      17.858   2.724   7.780  1.00 30.00           C  
ATOM   4160  O   LYS A 289      18.044   1.526   7.564  1.00 30.00           O  
ATOM   4161  CB  LYS A 289      15.412   2.820   7.179  1.00 30.00           C  
ATOM   4162  CG  LYS A 289      15.467   1.300   6.726  1.00110.00           C  
ATOM   4163  CD  LYS A 289      15.578   0.125   7.756  1.00110.00           C  
ATOM   4164  CE  LYS A 289      14.632  -1.074   7.525  1.00110.00           C  
ATOM   4165  NZ  LYS A 289      14.923  -1.779   6.264  1.00110.00           N1+
ATOM   4166  H   LYS A 289      16.324   5.225   7.680  1.00110.00           H  
ATOM   4167  HA  LYS A 289      16.311   2.626   9.153  1.00110.00           H  
ATOM   4168  HB2 LYS A 289      14.468   2.776   7.516  1.00110.00           H  
ATOM   4169  HB3 LYS A 289      15.483   3.442   6.290  1.00110.00           H  
ATOM   4170  HG2 LYS A 289      14.557   1.064   6.213  1.00110.00           H  
ATOM   4171  HG3 LYS A 289      16.243   1.182   5.970  1.00110.00           H  
ATOM   4172  HD2 LYS A 289      16.581  -0.299   7.729  1.00110.00           H  
ATOM   4173  HD3 LYS A 289      15.463   0.465   8.778  1.00110.00           H  
ATOM   4174  HE2 LYS A 289      14.752  -1.790   8.338  1.00110.00           H  
ATOM   4175  HE3 LYS A 289      13.586  -0.778   7.539  1.00110.00           H  
ATOM   4176  HZ1 LYS A 289      14.761  -1.166   5.478  1.00110.00           H  
ATOM   4177  HZ2 LYS A 289      15.884  -2.088   6.260  1.00110.00           H  
ATOM   4178  HZ3 LYS A 289      14.315  -2.581   6.184  1.00110.00           H  
ATOM   4179  N   ARG A 290      18.815   3.661   7.650  1.00 30.00           N  
ATOM   4180  CA  ARG A 290      20.193   3.401   7.231  1.00 30.00           C  
ATOM   4181  C   ARG A 290      21.073   2.921   8.404  1.00 30.00           C  
ATOM   4182  O   ARG A 290      20.557   2.632   9.486  1.00 30.00           O  
ATOM   4183  CB  ARG A 290      20.791   4.672   6.635  1.00 30.00           C  
ATOM   4184  CG  ARG A 290      20.820   4.735   5.085  1.00110.00           C  
ATOM   4185  CD  ARG A 290      19.436   4.884   4.412  1.00110.00           C  
ATOM   4186  NE  ARG A 290      19.124   6.295   4.118  1.00110.00           N  
ATOM   4187  CZ  ARG A 290      19.001   6.872   2.909  1.00110.00           C  
ATOM   4188  NH1 ARG A 290      19.210   6.187   1.779  1.00110.00           N1+
ATOM   4189  NH2 ARG A 290      18.675   8.167   2.830  1.00110.00           N1+
ATOM   4190  H   ARG A 290      18.570   4.586   7.957  1.00110.00           H  
ATOM   4191  HA  ARG A 290      20.192   2.602   6.486  1.00110.00           H  
ATOM   4192  HB2 ARG A 290      20.113   5.483   6.903  1.00110.00           H  
ATOM   4193  HB3 ARG A 290      21.661   5.101   7.118  1.00110.00           H  
ATOM   4194  HG2 ARG A 290      21.452   5.573   4.787  1.00110.00           H  
ATOM   4195  HG3 ARG A 290      21.304   3.857   4.663  1.00110.00           H  
ATOM   4196  HD2 ARG A 290      19.421   4.306   3.489  1.00110.00           H  
ATOM   4197  HD3 ARG A 290      18.638   4.463   5.023  1.00110.00           H  
ATOM   4198  HE  ARG A 290      18.945   6.865   4.931  1.00110.00           H  
ATOM   4199 HH11 ARG A 290      19.066   6.617   0.878  1.00110.00           H  
ATOM   4200 HH12 ARG A 290      19.446   5.208   1.812  1.00110.00           H  
ATOM   4201 HH21 ARG A 290      18.554   8.617   1.933  1.00110.00           H  
ATOM   4202 HH22 ARG A 290      18.515   8.727   3.652  1.00110.00           H  
ATOM   4203  N   PRO A 291      22.408   2.810   8.191  1.00 30.00           N  
ATOM   4204  CA  PRO A 291      23.359   2.231   9.165  1.00 30.00           C  
ATOM   4205  C   PRO A 291      23.426   2.929  10.535  1.00 30.00           C  
ATOM   4206  O   PRO A 291      23.435   2.242  11.555  1.00 30.00           O  
ATOM   4207  CB  PRO A 291      24.718   2.287   8.441  1.00 30.00           C  
ATOM   4208  CG  PRO A 291      24.370   2.327   6.964  1.00 30.00           C  
ATOM   4209  CD  PRO A 291      23.086   3.143   6.937  1.00 30.00           C  
ATOM   4210  HA  PRO A 291      23.072   1.189   9.320  1.00110.00           H  
ATOM   4211  HB2 PRO A 291      25.273   3.190   8.703  1.00110.00           H  
ATOM   4212  HB3 PRO A 291      25.351   1.435   8.693  1.00110.00           H  
ATOM   4213  HG2 PRO A 291      25.163   2.754   6.348  1.00110.00           H  
ATOM   4214  HG3 PRO A 291      24.177   1.314   6.605  1.00110.00           H  
ATOM   4215  HD2 PRO A 291      23.412   4.180   6.879  1.00110.00           H  
ATOM   4216  HD3 PRO A 291      22.544   2.842   6.046  1.00110.00           H  
ATOM   4217  N   LYS A 292      23.472   4.271  10.521  1.00 30.00           N  
ATOM   4218  CA  LYS A 292      23.569   5.129  11.705  1.00 30.00           C  
ATOM   4219  C   LYS A 292      22.194   5.480  12.318  1.00 30.00           C  
ATOM   4220  O   LYS A 292      22.166   6.020  13.425  1.00 30.00           O  
ATOM   4221  CB  LYS A 292      24.446   6.363  11.510  1.00 30.00           C  
ATOM   4222  CG  LYS A 292      24.047   7.298  10.352  1.00110.00           C  
ATOM   4223  CD  LYS A 292      24.888   8.586  10.351  1.00110.00           C  
ATOM   4224  CE  LYS A 292      24.712   9.427   9.081  1.00110.00           C  
ATOM   4225  NZ  LYS A 292      25.307  10.765   9.236  1.00110.00           N1+
ATOM   4226  H   LYS A 292      23.482   4.726   9.623  1.00110.00           H  
ATOM   4227  HA  LYS A 292      24.064   4.544  12.484  1.00110.00           H  
ATOM   4228  HB2 LYS A 292      24.493   6.920  12.444  1.00110.00           H  
ATOM   4229  HB3 LYS A 292      25.470   6.027  11.343  1.00110.00           H  
ATOM   4230  HG2 LYS A 292      24.176   6.774   9.404  1.00110.00           H  
ATOM   4231  HG3 LYS A 292      22.990   7.559  10.422  1.00110.00           H  
ATOM   4232  HD2 LYS A 292      24.617   9.182  11.222  1.00110.00           H  
ATOM   4233  HD3 LYS A 292      25.945   8.341  10.467  1.00110.00           H  
ATOM   4234  HE2 LYS A 292      25.175   8.928   8.229  1.00110.00           H  
ATOM   4235  HE3 LYS A 292      23.657   9.537   8.845  1.00110.00           H  
ATOM   4236  HZ1 LYS A 292      24.853  11.251   9.996  1.00110.00           H  
ATOM   4237  HZ2 LYS A 292      26.292  10.677   9.436  1.00110.00           H  
ATOM   4238  HZ3 LYS A 292      25.186  11.290   8.383  1.00110.00           H  
ATOM   4239  N   TYR A 293      21.086   5.124  11.639  1.00 30.00           N  
ATOM   4240  CA  TYR A 293      19.719   5.227  12.156  1.00 30.00           C  
ATOM   4241  C   TYR A 293      19.305   6.693  12.325  1.00 30.00           C  
ATOM   4242  O   TYR A 293      19.378   7.466  11.370  1.00 30.00           O  
ATOM   4243  CB  TYR A 293      19.630   4.516  13.503  1.00 30.00           C  
ATOM   4244  CG  TYR A 293      19.866   3.018  13.424  1.00110.00           C  
ATOM   4245  CD1 TYR A 293      18.868   2.175  12.890  1.00110.00           C  
ATOM   4246  CD2 TYR A 293      21.080   2.462  13.878  1.00110.00           C  
ATOM   4247  CE1 TYR A 293      19.087   0.787  12.805  1.00110.00           C  
ATOM   4248  CE2 TYR A 293      21.299   1.074  13.790  1.00110.00           C  
ATOM   4249  CZ  TYR A 293      20.303   0.236  13.252  1.00110.00           C  
ATOM   4250  OH  TYR A 293      20.510  -1.108  13.162  1.00110.00           O  
ATOM   4251  H   TYR A 293      21.217   4.556  10.815  1.00110.00           H  
ATOM   4252  HA  TYR A 293      19.041   4.760  11.440  1.00110.00           H  
ATOM   4253  HB2 TYR A 293      20.246   4.935  14.298  1.00110.00           H  
ATOM   4254  HB3 TYR A 293      18.606   4.585  13.879  1.00110.00           H  
ATOM   4255  HD1 TYR A 293      17.931   2.587  12.539  1.00110.00           H  
ATOM   4256  HD2 TYR A 293      21.857   3.097  14.280  1.00110.00           H  
ATOM   4257  HE1 TYR A 293      18.322   0.146  12.392  1.00110.00           H  
ATOM   4258  HE2 TYR A 293      22.241   0.667  14.127  1.00110.00           H  
ATOM   4259  HH  TYR A 293      21.373  -1.366  13.460  1.00110.00           H  
ATOM   4260  N   LYS A 294      18.864   7.062  13.543  1.00 30.00           N  
ATOM   4261  CA  LYS A 294      18.448   8.420  13.921  1.00 30.00           C  
ATOM   4262  C   LYS A 294      19.518   9.512  13.683  1.00 30.00           C  
ATOM   4263  O   LYS A 294      19.143  10.659  13.460  1.00 30.00           O  
ATOM   4264  CB  LYS A 294      18.008   8.490  15.381  1.00 30.00           C  
ATOM   4265  CG  LYS A 294      16.974   9.602  15.672  1.00110.00           C  
ATOM   4266  CD  LYS A 294      15.629   9.487  14.908  1.00110.00           C  
ATOM   4267  CE  LYS A 294      14.934   8.112  14.981  1.00110.00           C  
ATOM   4268  NZ  LYS A 294      13.643   8.119  14.276  1.00110.00           N1+
ATOM   4269  H   LYS A 294      18.865   6.363  14.268  1.00110.00           H  
ATOM   4270  HA  LYS A 294      17.609   8.648  13.264  1.00110.00           H  
ATOM   4271  HB2 LYS A 294      17.561   7.539  15.652  1.00110.00           H  
ATOM   4272  HB3 LYS A 294      18.871   8.599  16.042  1.00110.00           H  
ATOM   4273  HG2 LYS A 294      16.780   9.629  16.742  1.00110.00           H  
ATOM   4274  HG3 LYS A 294      17.417  10.573  15.453  1.00110.00           H  
ATOM   4275  HD2 LYS A 294      14.948  10.241  15.302  1.00110.00           H  
ATOM   4276  HD3 LYS A 294      15.776   9.759  13.862  1.00110.00           H  
ATOM   4277  HE2 LYS A 294      15.552   7.336  14.530  1.00110.00           H  
ATOM   4278  HE3 LYS A 294      14.751   7.820  16.012  1.00110.00           H  
ATOM   4279  HZ1 LYS A 294      13.041   8.830  14.663  1.00110.00           H  
ATOM   4280  HZ2 LYS A 294      13.805   8.298  13.295  1.00110.00           H  
ATOM   4281  HZ3 LYS A 294      13.211   7.212  14.375  1.00110.00           H  
ATOM   4282  N   GLU A 295      20.813   9.148  13.702  1.00 30.00           N  
ATOM   4283  CA  GLU A 295      21.925  10.061  13.430  1.00 30.00           C  
ATOM   4284  C   GLU A 295      21.970  10.600  11.990  1.00 30.00           C  
ATOM   4285  O   GLU A 295      22.558  11.660  11.801  1.00 30.00           O  
ATOM   4286  CB  GLU A 295      23.263   9.422  13.853  1.00 30.00           C  
ATOM   4287  CG  GLU A 295      23.503   9.414  15.380  1.00 30.00           C  
ATOM   4288  CD  GLU A 295      23.844  10.775  16.017  1.00 30.00           C  
ATOM   4289  OE1 GLU A 295      24.221  11.718  15.283  1.00 30.00           O  
ATOM   4290  OE2 GLU A 295      23.724  10.851  17.260  1.00 30.00           O1-
ATOM   4291  H   GLU A 295      21.039   8.175  13.865  1.00110.00           H  
ATOM   4292  HA  GLU A 295      21.768  10.942  14.053  1.00110.00           H  
ATOM   4293  HB2 GLU A 295      23.302   8.403  13.480  1.00110.00           H  
ATOM   4294  HB3 GLU A 295      24.097   9.941  13.377  1.00110.00           H  
ATOM   4295  HG2 GLU A 295      22.639   8.988  15.891  1.00110.00           H  
ATOM   4296  HG3 GLU A 295      24.338   8.747  15.598  1.00110.00           H  
ATOM   4297  N   LEU A 296      21.288   9.948  11.028  1.00 30.00           N  
ATOM   4298  CA  LEU A 296      21.003  10.525   9.708  1.00 30.00           C  
ATOM   4299  C   LEU A 296      20.128  11.787   9.802  1.00 30.00           C  
ATOM   4300  O   LEU A 296      20.411  12.775   9.127  1.00 30.00           O  
ATOM   4301  CB  LEU A 296      20.292   9.516   8.810  1.00 30.00           C  
ATOM   4302  CG  LEU A 296      20.243   9.827   7.296  1.00110.00           C  
ATOM   4303  CD1 LEU A 296      21.578  10.285   6.685  1.00110.00           C  
ATOM   4304  CD2 LEU A 296      19.731   8.599   6.536  1.00110.00           C  
ATOM   4305  H   LEU A 296      20.791   9.104  11.291  1.00110.00           H  
ATOM   4306  HA  LEU A 296      21.955  10.826   9.278  1.00110.00           H  
ATOM   4307  HB2 LEU A 296      20.810   8.563   8.926  1.00110.00           H  
ATOM   4308  HB3 LEU A 296      19.281   9.333   9.178  1.00110.00           H  
ATOM   4309  HG  LEU A 296      19.532  10.636   7.146  1.00110.00           H  
ATOM   4310 HD11 LEU A 296      21.480  10.422   5.607  1.00110.00           H  
ATOM   4311 HD12 LEU A 296      21.900  11.246   7.086  1.00110.00           H  
ATOM   4312 HD13 LEU A 296      22.370   9.556   6.851  1.00110.00           H  
ATOM   4313 HD21 LEU A 296      19.405   8.874   5.533  1.00110.00           H  
ATOM   4314 HD22 LEU A 296      20.510   7.842   6.441  1.00110.00           H  
ATOM   4315 HD23 LEU A 296      18.895   8.140   7.057  1.00110.00           H  
ATOM   4316  N   LEU A 297      19.090  11.712  10.649  1.00 30.00           N  
ATOM   4317  CA  LEU A 297      18.129  12.779  10.912  1.00 30.00           C  
ATOM   4318  C   LEU A 297      18.728  13.887  11.802  1.00 30.00           C  
ATOM   4319  O   LEU A 297      18.462  15.052  11.521  1.00 30.00           O  
ATOM   4320  CB  LEU A 297      16.844  12.218  11.516  1.00 30.00           C  
ATOM   4321  CG  LEU A 297      15.582  13.134  11.458  1.00110.00           C  
ATOM   4322  CD1 LEU A 297      15.232  13.713  12.822  1.00110.00           C  
ATOM   4323  CD2 LEU A 297      15.555  14.241  10.382  1.00110.00           C  
ATOM   4324  H   LEU A 297      19.008  10.879  11.211  1.00110.00           H  
ATOM   4325  HA  LEU A 297      17.838  13.093   9.920  1.00110.00           H  
ATOM   4326  HB2 LEU A 297      16.597  11.310  10.959  1.00110.00           H  
ATOM   4327  HB3 LEU A 297      17.014  11.870  12.536  1.00110.00           H  
ATOM   4328  HG  LEU A 297      14.754  12.468  11.219  1.00110.00           H  
ATOM   4329 HD11 LEU A 297      14.381  14.394  12.772  1.00110.00           H  
ATOM   4330 HD12 LEU A 297      14.944  12.889  13.464  1.00110.00           H  
ATOM   4331 HD13 LEU A 297      16.071  14.246  13.269  1.00110.00           H  
ATOM   4332 HD21 LEU A 297      14.601  14.763  10.365  1.00110.00           H  
ATOM   4333 HD22 LEU A 297      16.280  15.027  10.556  1.00110.00           H  
ATOM   4334 HD23 LEU A 297      15.716  13.841   9.383  1.00110.00           H  
ATOM   4335  N   LYS A 298      19.562  13.536  12.804  1.00 30.00           N  
ATOM   4336  CA  LYS A 298      20.256  14.517  13.651  1.00 30.00           C  
ATOM   4337  C   LYS A 298      21.299  15.343  12.884  1.00 30.00           C  
ATOM   4338  O   LYS A 298      21.354  16.558  13.072  1.00 30.00           O  
ATOM   4339  CB  LYS A 298      20.948  13.871  14.867  1.00 30.00           C  
ATOM   4340  CG  LYS A 298      20.033  13.117  15.838  1.00 30.00           C  
ATOM   4341  CD  LYS A 298      20.737  12.867  17.181  1.00 30.00           C  
ATOM   4342  CE  LYS A 298      20.215  11.625  17.913  1.00 30.00           C  
ATOM   4343  NZ  LYS A 298      20.960  11.371  19.157  1.00 30.00           N1+
ATOM   4344  H   LYS A 298      19.684  12.546  12.979  1.00110.00           H  
ATOM   4345  HA  LYS A 298      19.508  15.218  14.023  1.00110.00           H  
ATOM   4346  HB2 LYS A 298      21.748  13.208  14.532  1.00110.00           H  
ATOM   4347  HB3 LYS A 298      21.449  14.668  15.421  1.00110.00           H  
ATOM   4348  HG2 LYS A 298      19.152  13.708  16.027  1.00110.00           H  
ATOM   4349  HG3 LYS A 298      19.707  12.183  15.385  1.00110.00           H  
ATOM   4350  HD2 LYS A 298      21.804  12.726  17.004  1.00110.00           H  
ATOM   4351  HD3 LYS A 298      20.655  13.740  17.823  1.00110.00           H  
ATOM   4352  HE2 LYS A 298      19.156  11.730  18.149  1.00110.00           H  
ATOM   4353  HE3 LYS A 298      20.314  10.745  17.276  1.00110.00           H  
ATOM   4354  HZ1 LYS A 298      20.598  10.544  19.608  1.00110.00           H  
ATOM   4355  HZ2 LYS A 298      21.935  11.226  18.930  1.00110.00           H  
ATOM   4356  HZ3 LYS A 298      20.874  12.160  19.780  1.00110.00           H  
ATOM   4357  N   HIS A 299      22.091  14.663  12.037  1.00 30.00           N  
ATOM   4358  CA  HIS A 299      23.134  15.254  11.195  1.00 30.00           C  
ATOM   4359  C   HIS A 299      22.594  15.946   9.932  1.00 30.00           C  
ATOM   4360  O   HIS A 299      23.399  16.539   9.213  1.00 30.00           O  
ATOM   4361  CB  HIS A 299      24.157  14.188  10.814  1.00 30.00           C  
ATOM   4362  CG  HIS A 299      25.469  14.656  10.229  1.00110.00           C  
ATOM   4363  CD2 HIS A 299      26.014  14.498   8.974  1.00110.00           C  
ATOM   4364  ND1 HIS A 299      26.402  15.382  10.950  1.00110.00           N  
ATOM   4365  CE1 HIS A 299      27.432  15.624  10.137  1.00110.00           C  
ATOM   4366  NE2 HIS A 299      27.267  15.112   8.922  1.00110.00           N  
ATOM   4367  H   HIS A 299      21.944  13.664  11.950  1.00110.00           H  
ATOM   4368  HA  HIS A 299      23.640  16.020  11.785  1.00110.00           H  
ATOM   4369  HB2 HIS A 299      24.411  13.602  11.698  1.00110.00           H  
ATOM   4370  HB3 HIS A 299      23.705  13.485  10.112  1.00110.00           H  
ATOM   4371  HD1 HIS A 299      26.329  15.677  11.915  1.00110.00           H  
ATOM   4372  HD2 HIS A 299      25.603  13.995   8.110  1.00110.00           H  
ATOM   4373  HE1 HIS A 299      28.312  16.175  10.436  1.00110.00           H  
ATOM   4374  N   PRO A 300      21.272  15.896   9.682  1.00 30.00           N  
ATOM   4375  CA  PRO A 300      20.643  16.622   8.580  1.00 30.00           C  
ATOM   4376  C   PRO A 300      20.748  18.145   8.775  1.00 30.00           C  
ATOM   4377  O   PRO A 300      20.594  18.635   9.895  1.00 30.00           O  
ATOM   4378  CB  PRO A 300      19.195  16.177   8.396  1.00 30.00           C  
ATOM   4379  CG  PRO A 300      19.097  14.933   8.849  1.00110.00           C  
ATOM   4380  CD  PRO A 300      20.362  15.005   9.775  1.00110.00           C  
ATOM   4381  HA  PRO A 300      21.197  16.365   7.663  1.00110.00           H  
ATOM   4382  HB2 PRO A 300      18.560  16.824   9.008  1.00110.00           H  
ATOM   4383  HB3 PRO A 300      18.848  16.287   7.365  1.00110.00           H  
ATOM   4384  HG2 PRO A 300      18.084  14.900   9.225  1.00110.00           H  
ATOM   4385  HG3 PRO A 300      19.173  14.272   7.983  1.00110.00           H  
ATOM   4386  HD2 PRO A 300      20.564  14.269  10.551  1.00110.00           H  
ATOM   4387  HD3 PRO A 300      21.086  14.637   9.009  1.00110.00           H  
ATOM   4388  N   PHE A 301      20.993  18.846   7.657  1.00 30.00           N  
ATOM   4389  CA  PHE A 301      21.125  20.300   7.532  1.00 30.00           C  
ATOM   4390  C   PHE A 301      19.962  21.133   8.112  1.00 30.00           C  
ATOM   4391  O   PHE A 301      20.203  22.269   8.521  1.00 30.00           O  
ATOM   4392  CB  PHE A 301      21.396  20.633   6.068  1.00 30.00           C  
ATOM   4393  CG  PHE A 301      22.626  19.962   5.481  1.00110.00           C  
ATOM   4394  CD1 PHE A 301      23.914  20.391   5.865  1.00110.00           C  
ATOM   4395  CD2 PHE A 301      22.486  18.902   4.559  1.00110.00           C  
ATOM   4396  CE1 PHE A 301      25.056  19.761   5.334  1.00110.00           C  
ATOM   4397  CE2 PHE A 301      23.629  18.273   4.029  1.00110.00           C  
ATOM   4398  CZ  PHE A 301      24.914  18.702   4.417  1.00110.00           C  
ATOM   4399  H   PHE A 301      21.176  18.318   6.817  1.00110.00           H  
ATOM   4400  HA  PHE A 301      22.011  20.574   8.106  1.00110.00           H  
ATOM   4401  HB2 PHE A 301      20.522  20.388   5.462  1.00110.00           H  
ATOM   4402  HB3 PHE A 301      21.527  21.712   5.962  1.00110.00           H  
ATOM   4403  HD1 PHE A 301      24.033  21.202   6.571  1.00110.00           H  
ATOM   4404  HD2 PHE A 301      21.506  18.566   4.251  1.00110.00           H  
ATOM   4405  HE1 PHE A 301      26.041  20.091   5.631  1.00110.00           H  
ATOM   4406  HE2 PHE A 301      23.521  17.461   3.324  1.00110.00           H  
ATOM   4407  HZ  PHE A 301      25.791  18.218   4.010  1.00110.00           H  
ATOM   4408  N   ILE A 302      18.748  20.557   8.178  1.00 30.00           N  
ATOM   4409  CA  ILE A 302      17.570  21.170   8.793  1.00 30.00           C  
ATOM   4410  C   ILE A 302      17.709  21.380  10.314  1.00 30.00           C  
ATOM   4411  O   ILE A 302      17.248  22.402  10.814  1.00 30.00           O  
ATOM   4412  CB  ILE A 302      16.331  20.363   8.417  1.00 30.00           C  
ATOM   4413  CG1 ILE A 302      14.989  21.005   8.849  1.00110.00           C  
ATOM   4414  CG2 ILE A 302      16.358  18.910   8.919  1.00110.00           C  
ATOM   4415  CD1 ILE A 302      14.759  22.434   8.342  1.00110.00           C  
ATOM   4416  H   ILE A 302      18.660  19.606   7.854  1.00110.00           H  
ATOM   4417  HA  ILE A 302      17.481  22.165   8.355  1.00110.00           H  
ATOM   4418  HB  ILE A 302      16.302  20.314   7.328  1.00110.00           H  
ATOM   4419 HG12 ILE A 302      14.170  20.385   8.479  1.00110.00           H  
ATOM   4420 HG13 ILE A 302      14.893  20.993   9.936  1.00110.00           H  
ATOM   4421 HG21 ILE A 302      15.444  18.380   8.653  1.00110.00           H  
ATOM   4422 HG22 ILE A 302      17.187  18.354   8.491  1.00110.00           H  
ATOM   4423 HG23 ILE A 302      16.424  18.861   9.999  1.00110.00           H  
ATOM   4424 HD11 ILE A 302      13.748  22.770   8.574  1.00110.00           H  
ATOM   4425 HD12 ILE A 302      15.445  23.137   8.813  1.00110.00           H  
ATOM   4426 HD13 ILE A 302      14.895  22.506   7.265  1.00110.00           H  
ATOM   4427  N   LEU A 303      18.370  20.437  11.007  1.00 30.00           N  
ATOM   4428  CA  LEU A 303      18.598  20.470  12.454  1.00 30.00           C  
ATOM   4429  C   LEU A 303      20.013  20.955  12.836  1.00 30.00           C  
ATOM   4430  O   LEU A 303      20.418  20.745  13.978  1.00 30.00           O  
ATOM   4431  CB  LEU A 303      18.337  19.085  13.039  1.00 30.00           C  
ATOM   4432  CG  LEU A 303      16.965  18.399  12.830  1.00110.00           C  
ATOM   4433  CD1 LEU A 303      16.809  17.203  13.783  1.00110.00           C  
ATOM   4434  CD2 LEU A 303      15.762  19.340  12.981  1.00110.00           C  
ATOM   4435  H   LEU A 303      18.799  19.670  10.500  1.00110.00           H  
ATOM   4436  HA  LEU A 303      17.902  21.166  12.924  1.00110.00           H  
ATOM   4437  HB2 LEU A 303      19.115  18.400  12.693  1.00110.00           H  
ATOM   4438  HB3 LEU A 303      18.486  19.155  14.118  1.00110.00           H  
ATOM   4439  HG  LEU A 303      16.957  17.980  11.826  1.00110.00           H  
ATOM   4440 HD11 LEU A 303      15.877  16.670  13.591  1.00110.00           H  
ATOM   4441 HD12 LEU A 303      17.622  16.491  13.648  1.00110.00           H  
ATOM   4442 HD13 LEU A 303      16.803  17.518  14.826  1.00110.00           H  
ATOM   4443 HD21 LEU A 303      14.821  18.795  12.898  1.00110.00           H  
ATOM   4444 HD22 LEU A 303      15.765  19.848  13.947  1.00110.00           H  
ATOM   4445 HD23 LEU A 303      15.756  20.092  12.194  1.00110.00           H  
ATOM   4446  N   MET A 304      20.750  21.592  11.907  1.00 30.00           N  
ATOM   4447  CA  MET A 304      22.122  22.081  12.117  1.00 30.00           C  
ATOM   4448  C   MET A 304      22.299  23.127  13.238  1.00 30.00           C  
ATOM   4449  O   MET A 304      23.397  23.228  13.784  1.00 30.00           O  
ATOM   4450  CB  MET A 304      22.701  22.557  10.788  1.00 30.00           C  
ATOM   4451  CG  MET A 304      24.208  22.854  10.761  1.00110.00           C  
ATOM   4452  SD  MET A 304      24.850  23.170   9.091  1.00110.00           S  
ATOM   4453  CE  MET A 304      24.017  24.735   8.697  1.00110.00           C  
ATOM   4454  H   MET A 304      20.349  21.681  10.982  1.00110.00           H  
ATOM   4455  HA  MET A 304      22.701  21.209  12.429  1.00110.00           H  
ATOM   4456  HB2 MET A 304      22.514  21.784  10.044  1.00110.00           H  
ATOM   4457  HB3 MET A 304      22.147  23.434  10.453  1.00110.00           H  
ATOM   4458  HG2 MET A 304      24.449  23.712  11.388  1.00110.00           H  
ATOM   4459  HG3 MET A 304      24.755  22.004  11.172  1.00110.00           H  
ATOM   4460  HE1 MET A 304      24.380  25.125   7.746  1.00110.00           H  
ATOM   4461  HE2 MET A 304      22.939  24.595   8.611  1.00110.00           H  
ATOM   4462  HE3 MET A 304      24.209  25.482   9.468  1.00110.00           H  
ATOM   4463  N   TYR A 305      21.222  23.851  13.578  1.00 30.00           N  
ATOM   4464  CA  TYR A 305      21.191  24.864  14.633  1.00 30.00           C  
ATOM   4465  C   TYR A 305      20.771  24.297  16.012  1.00 30.00           C  
ATOM   4466  O   TYR A 305      20.873  25.031  16.996  1.00 30.00           O  
ATOM   4467  CB  TYR A 305      20.237  25.989  14.244  1.00 30.00           C  
ATOM   4468  CG  TYR A 305      20.510  26.580  12.865  1.00110.00           C  
ATOM   4469  CD1 TYR A 305      19.979  25.967  11.708  1.00110.00           C  
ATOM   4470  CD2 TYR A 305      21.330  27.720  12.729  1.00110.00           C  
ATOM   4471  CE1 TYR A 305      20.271  26.477  10.430  1.00110.00           C  
ATOM   4472  CE2 TYR A 305      21.619  28.234  11.449  1.00110.00           C  
ATOM   4473  CZ  TYR A 305      21.094  27.612  10.300  1.00110.00           C  
ATOM   4474  OH  TYR A 305      21.390  28.110   9.066  1.00110.00           O  
ATOM   4475  H   TYR A 305      20.372  23.669  13.071  1.00110.00           H  
ATOM   4476  HA  TYR A 305      22.189  25.292  14.748  1.00110.00           H  
ATOM   4477  HB2 TYR A 305      19.205  25.632  14.268  1.00110.00           H  
ATOM   4478  HB3 TYR A 305      20.286  26.789  14.985  1.00110.00           H  
ATOM   4479  HD1 TYR A 305      19.364  25.083  11.790  1.00110.00           H  
ATOM   4480  HD2 TYR A 305      21.750  28.200  13.601  1.00110.00           H  
ATOM   4481  HE1 TYR A 305      19.866  25.985   9.556  1.00110.00           H  
ATOM   4482  HE2 TYR A 305      22.251  29.105  11.350  1.00110.00           H  
ATOM   4483  HH  TYR A 305      20.959  27.643   8.361  1.00110.00           H  
ATOM   4484  N   GLU A 306      20.331  23.026  16.081  1.00 30.00           N  
ATOM   4485  CA  GLU A 306      19.955  22.348  17.327  1.00 30.00           C  
ATOM   4486  C   GLU A 306      21.196  21.769  18.031  1.00 30.00           C  
ATOM   4487  O   GLU A 306      21.961  21.031  17.410  1.00 30.00           O  
ATOM   4488  CB  GLU A 306      18.967  21.211  17.084  1.00 30.00           C  
ATOM   4489  CG  GLU A 306      17.653  21.631  16.391  1.00110.00           C  
ATOM   4490  CD  GLU A 306      16.807  22.576  17.245  1.00110.00           C  
ATOM   4491  OE1 GLU A 306      16.340  22.120  18.310  1.00110.00           O  
ATOM   4492  OE2 GLU A 306      16.656  23.742  16.822  1.00110.00           O1-
ATOM   4493  H   GLU A 306      20.406  22.440  15.258  1.00110.00           H  
ATOM   4494  HA  GLU A 306      19.486  23.078  17.991  1.00110.00           H  
ATOM   4495  HB2 GLU A 306      19.440  20.438  16.476  1.00110.00           H  
ATOM   4496  HB3 GLU A 306      18.727  20.728  18.033  1.00110.00           H  
ATOM   4497  HG2 GLU A 306      17.859  22.092  15.425  1.00110.00           H  
ATOM   4498  HG3 GLU A 306      17.051  20.747  16.179  1.00110.00           H  
ATOM   4499  N   GLU A 307      21.318  22.072  19.334  1.00 30.00           N  
ATOM   4500  CA  GLU A 307      22.245  21.422  20.257  1.00 30.00           C  
ATOM   4501  C   GLU A 307      21.437  20.325  20.969  1.00 30.00           C  
ATOM   4502  O   GLU A 307      20.649  20.630  21.863  1.00 30.00           O  
ATOM   4503  CB  GLU A 307      22.883  22.440  21.198  1.00 30.00           C  
ATOM   4504  CG  GLU A 307      23.993  23.274  20.517  1.00110.00           C  
ATOM   4505  CD  GLU A 307      25.269  22.500  20.165  1.00110.00           C  
ATOM   4506  OE1 GLU A 307      25.451  21.379  20.688  1.00110.00           O  
ATOM   4507  OE2 GLU A 307      26.059  23.052  19.372  1.00110.00           O1-
ATOM   4508  H   GLU A 307      20.617  22.668  19.748  1.00110.00           H  
ATOM   4509  HA  GLU A 307      23.038  20.926  19.695  1.00110.00           H  
ATOM   4510  HB2 GLU A 307      22.136  23.164  21.507  1.00110.00           H  
ATOM   4511  HB3 GLU A 307      23.351  21.944  22.048  1.00110.00           H  
ATOM   4512  HG2 GLU A 307      23.604  23.741  19.610  1.00110.00           H  
ATOM   4513  HG3 GLU A 307      24.282  24.091  21.178  1.00110.00           H  
ATOM   4514  N   ARG A 308      21.637  19.074  20.526  1.00 30.00           N  
ATOM   4515  CA  ARG A 308      20.917  17.879  20.975  1.00 30.00           C  
ATOM   4516  C   ARG A 308      21.156  17.489  22.444  1.00 30.00           C  
ATOM   4517  O   ARG A 308      20.291  16.832  23.027  1.00 30.00           O  
ATOM   4518  CB  ARG A 308      21.247  16.720  20.039  1.00 30.00           C  
ATOM   4519  CG  ARG A 308      20.613  16.867  18.631  1.00110.00           C  
ATOM   4520  CD  ARG A 308      21.377  17.726  17.606  1.00110.00           C  
ATOM   4521  NE  ARG A 308      22.527  17.019  17.030  1.00110.00           N  
ATOM   4522  CZ  ARG A 308      23.443  17.570  16.216  1.00110.00           C  
ATOM   4523  NH1 ARG A 308      23.403  18.870  15.895  1.00110.00           N1+
ATOM   4524  NH2 ARG A 308      24.417  16.804  15.719  1.00110.00           N1+
ATOM   4525  H   ARG A 308      22.331  18.959  19.803  1.00110.00           H  
ATOM   4526  HA  ARG A 308      19.851  18.089  20.886  1.00110.00           H  
ATOM   4527  HB2 ARG A 308      22.324  16.560  19.968  1.00110.00           H  
ATOM   4528  HB3 ARG A 308      20.844  15.804  20.477  1.00110.00           H  
ATOM   4529  HG2 ARG A 308      20.476  15.877  18.203  1.00110.00           H  
ATOM   4530  HG3 ARG A 308      19.605  17.269  18.736  1.00110.00           H  
ATOM   4531  HD2 ARG A 308      20.713  17.990  16.781  1.00110.00           H  
ATOM   4532  HD3 ARG A 308      21.708  18.662  18.038  1.00110.00           H  
ATOM   4533  HE  ARG A 308      22.602  16.037  17.250  1.00110.00           H  
ATOM   4534 HH11 ARG A 308      24.087  19.272  15.272  1.00110.00           H  
ATOM   4535 HH12 ARG A 308      22.704  19.490  16.290  1.00110.00           H  
ATOM   4536 HH21 ARG A 308      25.121  17.194  15.109  1.00110.00           H  
ATOM   4537 HH22 ARG A 308      24.476  15.821  15.941  1.00110.00           H  
ATOM   4538  N   ALA A 309      22.292  17.914  23.022  1.00 30.00           N  
ATOM   4539  CA  ALA A 309      22.621  17.715  24.435  1.00 30.00           C  
ATOM   4540  C   ALA A 309      21.832  18.686  25.329  1.00 30.00           C  
ATOM   4541  O   ALA A 309      21.246  18.237  26.313  1.00 30.00           O  
ATOM   4542  CB  ALA A 309      24.123  17.858  24.663  1.00 30.00           C  
ATOM   4543  H   ALA A 309      22.931  18.444  22.451  1.00110.00           H  
ATOM   4544  HA  ALA A 309      22.334  16.699  24.716  1.00110.00           H  
ATOM   4545  HB1 ALA A 309      24.374  17.699  25.713  1.00110.00           H  
ATOM   4546  HB2 ALA A 309      24.680  17.124  24.081  1.00110.00           H  
ATOM   4547  HB3 ALA A 309      24.483  18.849  24.385  1.00110.00           H  
ATOM   4548  N   VAL A 310      21.787  19.978  24.949  1.00 30.00           N  
ATOM   4549  CA  VAL A 310      20.966  20.997  25.612  1.00 30.00           C  
ATOM   4550  C   VAL A 310      19.458  20.759  25.446  1.00 30.00           C  
ATOM   4551  O   VAL A 310      18.708  21.068  26.370  1.00 30.00           O  
ATOM   4552  CB  VAL A 310      21.320  22.394  25.109  1.00 30.00           C  
ATOM   4553  CG1 VAL A 310      22.767  22.765  25.497  1.00110.00           C  
ATOM   4554  CG2 VAL A 310      21.069  22.734  23.694  1.00110.00           C  
ATOM   4555  H   VAL A 310      22.256  20.243  24.098  1.00110.00           H  
ATOM   4556  HA  VAL A 310      21.176  20.947  26.683  1.00110.00           H  
ATOM   4557  HB  VAL A 310      20.688  23.083  25.670  1.00110.00           H  
ATOM   4558 HG11 VAL A 310      22.982  23.810  25.271  1.00110.00           H  
ATOM   4559 HG12 VAL A 310      22.939  22.625  26.564  1.00110.00           H  
ATOM   4560 HG13 VAL A 310      23.501  22.158  24.964  1.00110.00           H  
ATOM   4561 HG21 VAL A 310      21.295  23.775  23.461  1.00110.00           H  
ATOM   4562 HG22 VAL A 310      21.769  22.075  23.247  1.00110.00           H  
ATOM   4563 HG23 VAL A 310      20.086  22.477  23.328  1.00110.00           H  
ATOM   4564  N   GLU A 311      19.046  20.204  24.292  1.00 30.00           N  
ATOM   4565  CA  GLU A 311      17.658  19.861  23.995  1.00 30.00           C  
ATOM   4566  C   GLU A 311      17.120  18.791  24.957  1.00 30.00           C  
ATOM   4567  O   GLU A 311      16.071  19.021  25.553  1.00 30.00           O  
ATOM   4568  CB  GLU A 311      17.510  19.418  22.542  1.00 30.00           C  
ATOM   4569  CG  GLU A 311      16.209  18.717  22.070  1.00110.00           C  
ATOM   4570  CD  GLU A 311      16.396  17.228  21.756  1.00110.00           C  
ATOM   4571  OE1 GLU A 311      17.166  16.931  20.813  1.00110.00           O  
ATOM   4572  OE2 GLU A 311      15.756  16.410  22.450  1.00110.00           O1-
ATOM   4573  H   GLU A 311      19.730  20.088  23.552  1.00110.00           H  
ATOM   4574  HA  GLU A 311      17.051  20.758  24.136  1.00110.00           H  
ATOM   4575  HB2 GLU A 311      17.667  20.294  21.911  1.00110.00           H  
ATOM   4576  HB3 GLU A 311      18.352  18.768  22.316  1.00110.00           H  
ATOM   4577  HG2 GLU A 311      15.396  18.856  22.783  1.00110.00           H  
ATOM   4578  HG3 GLU A 311      15.865  19.189  21.148  1.00110.00           H  
ATOM   4579  N   VAL A 312      17.867  17.682  25.113  1.00 30.00           N  
ATOM   4580  CA  VAL A 312      17.535  16.564  25.999  1.00 30.00           C  
ATOM   4581  C   VAL A 312      17.391  16.970  27.478  1.00 30.00           C  
ATOM   4582  O   VAL A 312      16.440  16.534  28.127  1.00 30.00           O  
ATOM   4583  CB  VAL A 312      18.552  15.441  25.813  1.00 30.00           C  
ATOM   4584  CG1 VAL A 312      18.525  14.322  26.880  1.00110.00           C  
ATOM   4585  CG2 VAL A 312      18.368  14.775  24.432  1.00110.00           C  
ATOM   4586  H   VAL A 312      18.693  17.582  24.537  1.00110.00           H  
ATOM   4587  HA  VAL A 312      16.554  16.194  25.691  1.00110.00           H  
ATOM   4588  HB  VAL A 312      19.551  15.882  25.840  1.00110.00           H  
ATOM   4589 HG11 VAL A 312      19.215  13.519  26.620  1.00110.00           H  
ATOM   4590 HG12 VAL A 312      18.823  14.680  27.866  1.00110.00           H  
ATOM   4591 HG13 VAL A 312      17.530  13.883  26.968  1.00110.00           H  
ATOM   4592 HG21 VAL A 312      19.215  14.134  24.188  1.00110.00           H  
ATOM   4593 HG22 VAL A 312      17.470  14.156  24.407  1.00110.00           H  
ATOM   4594 HG23 VAL A 312      18.267  15.500  23.626  1.00110.00           H  
ATOM   4595  N   ALA A 313      18.313  17.820  27.965  1.00 30.00           N  
ATOM   4596  CA  ALA A 313      18.290  18.384  29.318  1.00 30.00           C  
ATOM   4597  C   ALA A 313      17.247  19.504  29.514  1.00 30.00           C  
ATOM   4598  O   ALA A 313      17.111  19.982  30.640  1.00 30.00           O  
ATOM   4599  CB  ALA A 313      19.684  18.871  29.703  1.00 30.00           C  
ATOM   4600  H   ALA A 313      19.062  18.105  27.346  1.00110.00           H  
ATOM   4601  HA  ALA A 313      18.018  17.584  30.010  1.00110.00           H  
ATOM   4602  HB1 ALA A 313      19.707  19.215  30.737  1.00110.00           H  
ATOM   4603  HB2 ALA A 313      20.422  18.074  29.611  1.00110.00           H  
ATOM   4604  HB3 ALA A 313      20.006  19.699  29.070  1.00110.00           H  
ATOM   4605  N   CYS A 314      16.526  19.890  28.443  1.00 30.00           N  
ATOM   4606  CA  CYS A 314      15.437  20.875  28.423  1.00 30.00           C  
ATOM   4607  C   CYS A 314      15.905  22.314  28.728  1.00 30.00           C  
ATOM   4608  O   CYS A 314      15.156  23.098  29.309  1.00 30.00           O  
ATOM   4609  CB  CYS A 314      14.259  20.382  29.259  1.00 30.00           C  
ATOM   4610  SG  CYS A 314      12.654  20.876  28.590  1.00110.00           S  
ATOM   4611  H   CYS A 314      16.702  19.408  27.569  1.00110.00           H  
ATOM   4612  HA  CYS A 314      15.116  20.888  27.381  1.00110.00           H  
ATOM   4613  HB2 CYS A 314      14.249  19.292  29.298  1.00110.00           H  
ATOM   4614  HB3 CYS A 314      14.344  20.723  30.292  1.00110.00           H  
ATOM   4615  HG  CYS A 314      12.745  20.199  27.435  1.00110.00           H  
ATOM   4616  N   TYR A 315      17.130  22.633  28.280  1.00 30.00           N  
ATOM   4617  CA  TYR A 315      17.797  23.928  28.428  1.00 30.00           C  
ATOM   4618  C   TYR A 315      17.518  24.895  27.261  1.00 30.00           C  
ATOM   4619  O   TYR A 315      17.836  26.077  27.394  1.00 30.00           O  
ATOM   4620  CB  TYR A 315      19.297  23.694  28.582  1.00 30.00           C  
ATOM   4621  CG  TYR A 315      19.818  22.896  29.772  1.00110.00           C  
ATOM   4622  CD1 TYR A 315      19.040  22.661  30.928  1.00110.00           C  
ATOM   4623  CD2 TYR A 315      21.140  22.406  29.721  1.00110.00           C  
ATOM   4624  CE1 TYR A 315      19.578  21.942  32.012  1.00110.00           C  
ATOM   4625  CE2 TYR A 315      21.680  21.690  30.807  1.00110.00           C  
ATOM   4626  CZ  TYR A 315      20.899  21.458  31.953  1.00110.00           C  
ATOM   4627  OH  TYR A 315      21.425  20.756  32.996  1.00110.00           O  
ATOM   4628  H   TYR A 315      17.654  21.902  27.805  1.00110.00           H  
ATOM   4629  HA  TYR A 315      17.426  24.425  29.326  1.00110.00           H  
ATOM   4630  HB2 TYR A 315      19.670  23.217  27.678  1.00110.00           H  
ATOM   4631  HB3 TYR A 315      19.801  24.661  28.626  1.00110.00           H  
ATOM   4632  HD1 TYR A 315      18.022  23.015  31.000  1.00110.00           H  
ATOM   4633  HD2 TYR A 315      21.753  22.582  28.849  1.00110.00           H  
ATOM   4634  HE1 TYR A 315      18.962  21.761  32.881  1.00110.00           H  
ATOM   4635  HE2 TYR A 315      22.694  21.320  30.757  1.00110.00           H  
ATOM   4636  HH  TYR A 315      20.816  20.652  33.717  1.00110.00           H  
ATOM   4637  N   VAL A 316      16.939  24.400  26.152  1.00 30.00           N  
ATOM   4638  CA  VAL A 316      16.500  25.217  25.020  1.00 30.00           C  
ATOM   4639  C   VAL A 316      15.041  25.659  25.246  1.00 30.00           C  
ATOM   4640  O   VAL A 316      14.171  24.815  25.460  1.00 30.00           O  
ATOM   4641  CB  VAL A 316      16.657  24.476  23.695  1.00 30.00           C  
ATOM   4642  CG1 VAL A 316      16.301  25.340  22.465  1.00110.00           C  
ATOM   4643  CG2 VAL A 316      18.055  23.900  23.516  1.00110.00           C  
ATOM   4644  H   VAL A 316      16.662  23.431  26.160  1.00110.00           H  
ATOM   4645  HA  VAL A 316      17.131  26.107  24.967  1.00110.00           H  
ATOM   4646  HB  VAL A 316      15.966  23.630  23.698  1.00110.00           H  
ATOM   4647 HG11 VAL A 316      16.432  24.779  21.539  1.00110.00           H  
ATOM   4648 HG12 VAL A 316      15.262  25.673  22.481  1.00110.00           H  
ATOM   4649 HG13 VAL A 316      16.932  26.227  22.404  1.00110.00           H  
ATOM   4650 HG21 VAL A 316      18.140  23.375  22.563  1.00110.00           H  
ATOM   4651 HG22 VAL A 316      18.816  24.681  23.543  1.00110.00           H  
ATOM   4652 HG23 VAL A 316      18.274  23.182  24.304  1.00110.00           H  
ATOM   4653  N   CYS A 317      14.827  26.985  25.207  1.00 30.00           N  
ATOM   4654  CA  CYS A 317      13.555  27.677  25.434  1.00 30.00           C  
ATOM   4655  C   CYS A 317      12.491  27.297  24.376  1.00 30.00           C  
ATOM   4656  O   CYS A 317      12.735  27.552  23.196  1.00 30.00           O  
ATOM   4657  CB  CYS A 317      13.825  29.178  25.387  1.00 30.00           C  
ATOM   4658  SG  CYS A 317      14.897  29.708  24.004  1.00110.00           S  
ATOM   4659  H   CYS A 317      15.603  27.580  24.956  1.00110.00           H  
ATOM   4660  HA  CYS A 317      13.178  27.409  26.422  1.00110.00           H  
ATOM   4661  HB2 CYS A 317      12.886  29.732  25.335  1.00110.00           H  
ATOM   4662  HB3 CYS A 317      14.305  29.490  26.315  1.00110.00           H  
ATOM   4663  HG  CYS A 317      14.145  29.118  23.061  1.00110.00           H  
ATOM   4664  N   LYS A 318      11.345  26.699  24.794  1.00 30.00           N  
ATOM   4665  CA  LYS A 318      10.240  26.369  23.868  1.00 30.00           C  
ATOM   4666  C   LYS A 318       9.618  27.577  23.120  1.00 30.00           C  
ATOM   4667  O   LYS A 318       9.629  28.682  23.667  1.00 30.00           O  
ATOM   4668  CB  LYS A 318       9.196  25.718  24.771  1.00 30.00           C  
ATOM   4669  CG  LYS A 318       9.858  24.475  25.436  1.00110.00           C  
ATOM   4670  CD  LYS A 318      10.083  24.613  26.951  1.00110.00           C  
ATOM   4671  CE  LYS A 318      11.334  23.875  27.438  1.00110.00           C  
ATOM   4672  NZ  LYS A 318      11.476  23.966  28.899  1.00110.00           N1+
ATOM   4673  H   LYS A 318      11.200  26.533  25.775  1.00110.00           H  
ATOM   4674  HA  LYS A 318      10.606  25.657  23.125  1.00110.00           H  
ATOM   4675  HB2 LYS A 318       8.795  26.417  25.509  1.00110.00           H  
ATOM   4676  HB3 LYS A 318       8.342  25.393  24.174  1.00110.00           H  
ATOM   4677  HG2 LYS A 318       9.305  23.574  25.208  1.00110.00           H  
ATOM   4678  HG3 LYS A 318      10.813  24.244  24.960  1.00110.00           H  
ATOM   4679  HD2 LYS A 318      10.152  25.661  27.242  1.00110.00           H  
ATOM   4680  HD3 LYS A 318       9.218  24.207  27.466  1.00110.00           H  
ATOM   4681  HE2 LYS A 318      11.282  22.831  27.138  1.00110.00           H  
ATOM   4682  HE3 LYS A 318      12.229  24.292  26.982  1.00110.00           H  
ATOM   4683  HZ1 LYS A 318      11.560  24.932  29.177  1.00110.00           H  
ATOM   4684  HZ2 LYS A 318      10.661  23.555  29.337  1.00110.00           H  
ATOM   4685  HZ3 LYS A 318      12.300  23.458  29.187  1.00110.00           H  
ATOM   4686  N   ILE A 319       9.024  27.335  21.924  1.00 30.00           N  
ATOM   4687  CA  ILE A 319       8.236  28.336  21.170  1.00 30.00           C  
ATOM   4688  C   ILE A 319       7.028  28.949  21.894  1.00 30.00           C  
ATOM   4689  O   ILE A 319       6.648  30.073  21.567  1.00 30.00           O  
ATOM   4690  CB  ILE A 319       7.746  27.569  19.945  1.00 30.00           C  
ATOM   4691  CG1 ILE A 319       6.327  26.889  20.092  1.00110.00           C  
ATOM   4692  CG2 ILE A 319       8.735  26.467  19.469  1.00110.00           C  
ATOM   4693  CD1 ILE A 319       5.709  26.122  18.913  1.00110.00           C  
ATOM   4694  H   ILE A 319       9.071  26.407  21.535  1.00110.00           H  
ATOM   4695  HA  ILE A 319       8.913  29.137  20.866  1.00110.00           H  
ATOM   4696  HB  ILE A 319       7.641  28.295  19.145  1.00110.00           H  
ATOM   4697 HG12 ILE A 319       6.335  26.217  20.951  1.00110.00           H  
ATOM   4698 HG13 ILE A 319       5.569  27.646  20.289  1.00110.00           H  
ATOM   4699 HG21 ILE A 319       8.360  25.941  18.606  1.00110.00           H  
ATOM   4700 HG22 ILE A 319       9.712  26.887  19.235  1.00110.00           H  
ATOM   4701 HG23 ILE A 319       8.870  25.652  20.180  1.00110.00           H  
ATOM   4702 HD11 ILE A 319       4.748  25.703  19.214  1.00110.00           H  
ATOM   4703 HD12 ILE A 319       5.493  26.785  18.077  1.00110.00           H  
ATOM   4704 HD13 ILE A 319       6.312  25.281  18.573  1.00110.00           H  
ATOM   4705  N   LEU A 320       6.434  28.187  22.824  1.00 30.00           N  
ATOM   4706  CA  LEU A 320       5.197  28.537  23.509  1.00 30.00           C  
ATOM   4707  C   LEU A 320       5.397  28.249  25.000  1.00 30.00           C  
ATOM   4708  O   LEU A 320       5.931  27.198  25.350  1.00 30.00           O  
ATOM   4709  CB  LEU A 320       4.070  27.699  22.912  1.00 30.00           C  
ATOM   4710  CG  LEU A 320       2.675  27.828  23.576  1.00110.00           C  
ATOM   4711  CD1 LEU A 320       2.105  29.253  23.478  1.00110.00           C  
ATOM   4712  CD2 LEU A 320       1.691  26.818  22.965  1.00110.00           C  
ATOM   4713  H   LEU A 320       6.877  27.328  23.113  1.00110.00           H  
ATOM   4714  HA  LEU A 320       4.976  29.598  23.378  1.00110.00           H  
ATOM   4715  HB2 LEU A 320       3.965  27.948  21.856  1.00110.00           H  
ATOM   4716  HB3 LEU A 320       4.365  26.648  22.941  1.00110.00           H  
ATOM   4717  HG  LEU A 320       2.757  27.572  24.633  1.00110.00           H  
ATOM   4718 HD11 LEU A 320       1.113  29.308  23.926  1.00110.00           H  
ATOM   4719 HD12 LEU A 320       2.728  29.978  24.000  1.00110.00           H  
ATOM   4720 HD13 LEU A 320       2.016  29.575  22.439  1.00110.00           H  
ATOM   4721 HD21 LEU A 320       0.720  26.863  23.460  1.00110.00           H  
ATOM   4722 HD22 LEU A 320       1.531  27.007  21.902  1.00110.00           H  
ATOM   4723 HD23 LEU A 320       2.057  25.797  23.069  1.00110.00           H  
ATOM   4724  N   ASP A 321       4.950  29.191  25.840  1.00 30.00           N  
ATOM   4725  CA  ASP A 321       5.031  29.119  27.295  1.00 30.00           C  
ATOM   4726  C   ASP A 321       3.598  29.256  27.847  1.00 30.00           C  
ATOM   4727  O   ASP A 321       3.067  30.367  27.817  1.00 30.00           O  
ATOM   4728  CB  ASP A 321       5.945  30.233  27.797  1.00 30.00           C  
ATOM   4729  CG  ASP A 321       6.052  30.347  29.321  1.00110.00           C  
ATOM   4730  OD1 ASP A 321       5.856  29.320  30.003  1.00110.00           O  
ATOM   4731  OD2 ASP A 321       6.332  31.469  29.792  1.00110.00           O1-
ATOM   4732  H   ASP A 321       4.471  29.993  25.461  1.00110.00           H  
ATOM   4733  HA  ASP A 321       5.440  28.158  27.618  1.00110.00           H  
ATOM   4734  HB2 ASP A 321       6.952  30.078  27.409  1.00110.00           H  
ATOM   4735  HB3 ASP A 321       5.612  31.197  27.409  1.00110.00           H  
ATOM   4736  N   GLN A 322       2.990  28.139  28.321  1.00 30.00           N  
ATOM   4737  CA  GLN A 322       1.634  28.107  28.926  1.00 30.00           C  
ATOM   4738  C   GLN A 322       1.313  29.039  30.118  1.00 30.00           C  
ATOM   4739  O   GLN A 322       0.158  29.058  30.542  1.00 30.00           O  
ATOM   4740  CB  GLN A 322       1.459  26.648  29.338  1.00 30.00           C  
ATOM   4741  CG  GLN A 322       1.624  25.548  28.261  1.00110.00           C  
ATOM   4742  CD  GLN A 322       0.494  25.478  27.235  1.00110.00           C  
ATOM   4743  NE2 GLN A 322       0.721  24.745  26.154  1.00110.00           N  
ATOM   4744  OE1 GLN A 322      -0.577  26.052  27.413  1.00110.00           O  
ATOM   4745  H   GLN A 322       3.525  27.284  28.325  1.00110.00           H  
ATOM   4746  HA  GLN A 322       0.916  28.348  28.140  1.00110.00           H  
ATOM   4747  HB2 GLN A 322       2.163  26.430  30.143  1.00110.00           H  
ATOM   4748  HB3 GLN A 322       0.474  26.523  29.793  1.00110.00           H  
ATOM   4749  HG2 GLN A 322       2.582  25.632  27.748  1.00110.00           H  
ATOM   4750  HG3 GLN A 322       1.646  24.578  28.762  1.00110.00           H  
ATOM   4751 HE21 GLN A 322      -0.039  24.563  25.507  1.00110.00           H  
ATOM   4752 HE22 GLN A 322       1.593  24.253  26.053  1.00110.00           H  
ATOM   4753  N   MET A 323       2.308  29.777  30.639  1.00 30.00           N  
ATOM   4754  CA  MET A 323       2.178  30.751  31.724  1.00 30.00           C  
ATOM   4755  C   MET A 323       1.256  31.941  31.392  1.00 30.00           C  
ATOM   4756  O   MET A 323       1.058  32.274  30.223  1.00 30.00           O  
ATOM   4757  CB  MET A 323       3.577  31.247  32.081  1.00 30.00           C  
ATOM   4758  CG  MET A 323       4.469  30.171  32.724  1.00110.00           C  
ATOM   4759  SD  MET A 323       4.019  29.727  34.424  1.00110.00           S  
ATOM   4760  CE  MET A 323       5.179  28.356  34.676  1.00110.00           C  
ATOM   4761  H   MET A 323       3.185  29.757  30.138  1.00110.00           H  
ATOM   4762  HA  MET A 323       1.815  30.189  32.582  1.00110.00           H  
ATOM   4763  HB2 MET A 323       4.060  31.637  31.184  1.00110.00           H  
ATOM   4764  HB3 MET A 323       3.518  32.092  32.769  1.00110.00           H  
ATOM   4765  HG2 MET A 323       4.460  29.261  32.125  1.00110.00           H  
ATOM   4766  HG3 MET A 323       5.503  30.519  32.729  1.00110.00           H  
ATOM   4767  HE1 MET A 323       5.047  27.925  35.668  1.00110.00           H  
ATOM   4768  HE2 MET A 323       5.012  27.575  33.934  1.00110.00           H  
ATOM   4769  HE3 MET A 323       6.208  28.704  34.585  1.00110.00           H  
ATOM   4770  N   PRO A 324       0.735  32.570  32.455  1.00 30.00           N  
ATOM   4771  CA  PRO A 324      -0.149  33.733  32.401  1.00 30.00           C  
ATOM   4772  C   PRO A 324       0.113  34.644  33.617  1.00 30.00           C  
ATOM   4773  O   PRO A 324       0.589  34.167  34.650  1.00 30.00           O  
ATOM   4774  CB  PRO A 324      -1.613  33.305  32.360  1.00 30.00           C  
ATOM   4775  CG  PRO A 324      -1.539  32.201  33.412  1.00110.00           C  
ATOM   4776  CD  PRO A 324      -0.118  31.607  33.233  1.00110.00           C  
ATOM   4777  HA  PRO A 324       0.077  34.317  31.506  1.00110.00           H  
ATOM   4778  HB2 PRO A 324      -2.321  34.095  32.615  1.00110.00           H  
ATOM   4779  HB3 PRO A 324      -1.871  32.901  31.380  1.00110.00           H  
ATOM   4780  HG2 PRO A 324      -1.659  32.613  34.416  1.00110.00           H  
ATOM   4781  HG3 PRO A 324      -2.323  31.454  33.278  1.00110.00           H  
ATOM   4782  HD2 PRO A 324       0.340  31.410  34.203  1.00110.00           H  
ATOM   4783  HD3 PRO A 324      -0.270  30.636  32.753  1.00110.00           H  
ATOM   4784  N   ALA A 325      -0.231  35.936  33.477  1.00 30.00           N  
ATOM   4785  CA  ALA A 325      -0.211  36.914  34.566  1.00 30.00           C  
ATOM   4786  C   ALA A 325      -1.306  36.594  35.597  1.00 30.00           C  
ATOM   4787  O   ALA A 325      -2.345  36.024  35.258  1.00 30.00           O  
ATOM   4788  CB  ALA A 325      -0.441  38.312  33.998  1.00 30.00           C  
ATOM   4789  H   ALA A 325      -0.670  36.216  32.615  1.00110.00           H  
ATOM   4790  HA  ALA A 325       0.766  36.875  35.053  1.00110.00           H  
ATOM   4791  HB1 ALA A 325      -0.414  39.066  34.786  1.00110.00           H  
ATOM   4792  HB2 ALA A 325       0.330  38.574  33.273  1.00110.00           H  
ATOM   4793  HB3 ALA A 325      -1.410  38.391  33.502  1.00110.00           H  
ATOM   4794  N   THR A 326      -1.059  36.992  36.854  1.00 30.00           N  
ATOM   4795  CA  THR A 326      -1.935  36.760  38.008  1.00 30.00           C  
ATOM   4796  C   THR A 326      -2.757  38.008  38.408  1.00 30.00           C  
ATOM   4797  O   THR A 326      -3.240  38.081  39.537  1.00 30.00           O  
ATOM   4798  CB  THR A 326      -1.090  36.287  39.187  1.00 30.00           C  
ATOM   4799  CG2 THR A 326      -0.491  34.892  38.945  1.00110.00           C  
ATOM   4800  OG1 THR A 326      -0.006  37.176  39.410  1.00110.00           O  
ATOM   4801  H   THR A 326      -0.172  37.418  37.079  1.00110.00           H  
ATOM   4802  HA  THR A 326      -2.666  35.984  37.776  1.00110.00           H  
ATOM   4803  HB  THR A 326      -1.688  36.226  40.099  1.00110.00           H  
ATOM   4804  HG1 THR A 326       0.595  36.737  40.003  1.00110.00           H  
ATOM   4805 HG21 THR A 326       0.077  34.546  39.809  1.00110.00           H  
ATOM   4806 HG22 THR A 326      -1.276  34.159  38.760  1.00110.00           H  
ATOM   4807 HG23 THR A 326       0.177  34.877  38.081  1.00110.00           H  
ATOM   4808  N   PRO A 327      -2.918  38.967  37.474  1.00 30.00           N  
ATOM   4809  CA  PRO A 327      -2.687  40.422  37.617  1.00 30.00           C  
ATOM   4810  C   PRO A 327      -1.898  41.091  38.772  1.00 30.00           C  
ATOM   4811  O   PRO A 327      -1.529  42.246  38.560  1.00 30.00           O  
ATOM   4812  CB  PRO A 327      -4.100  40.986  37.464  1.00 30.00           C  
ATOM   4813  CG  PRO A 327      -4.692  40.132  36.352  1.00 30.00           C  
ATOM   4814  CD  PRO A 327      -3.995  38.774  36.495  1.00 30.00           C  
ATOM   4815  HA  PRO A 327      -2.125  40.684  36.720  1.00110.00           H  
ATOM   4816  HB2 PRO A 327      -4.663  40.852  38.389  1.00110.00           H  
ATOM   4817  HB3 PRO A 327      -4.103  42.049  37.220  1.00110.00           H  
ATOM   4818  HG2 PRO A 327      -5.778  40.056  36.421  1.00110.00           H  
ATOM   4819  HG3 PRO A 327      -4.453  40.569  35.381  1.00110.00           H  
ATOM   4820  HD2 PRO A 327      -4.712  38.016  36.818  1.00110.00           H  
ATOM   4821  HD3 PRO A 327      -3.588  38.447  35.538  1.00110.00           H  
ATOM   4822  N   SER A 328      -1.646  40.405  39.909  1.00 30.00           N  
ATOM   4823  CA  SER A 328      -0.994  40.819  41.171  1.00 30.00           C  
ATOM   4824  C   SER A 328      -0.267  42.178  41.172  1.00 30.00           C  
ATOM   4825  O   SER A 328      -0.812  43.148  41.700  1.00 30.00           O  
ATOM   4826  CB  SER A 328      -0.087  39.700  41.673  1.00 30.00           C  
ATOM   4827  OG  SER A 328       0.937  39.365  40.745  1.00110.00           O  
ATOM   4828  H   SER A 328      -2.074  39.486  39.947  1.00110.00           H  
ATOM   4829  HA  SER A 328      -1.804  40.919  41.895  1.00110.00           H  
ATOM   4830  HB2 SER A 328       0.380  39.995  42.615  1.00110.00           H  
ATOM   4831  HB3 SER A 328      -0.672  38.805  41.892  1.00110.00           H  
ATOM   4832  HG  SER A 328       0.552  38.781  40.088  1.00110.00           H  
ATOM   4833  N   SER A 329       0.913  42.223  40.533  1.00 30.00           N  
ATOM   4834  CA  SER A 329       1.633  43.449  40.207  1.00 30.00           C  
ATOM   4835  C   SER A 329       2.083  43.321  38.746  1.00 30.00           C  
ATOM   4836  O   SER A 329       2.942  42.491  38.447  1.00 30.00           O  
ATOM   4837  CB  SER A 329       2.795  43.716  41.159  1.00 30.00           C  
ATOM   4838  OG  SER A 329       3.368  44.995  40.946  1.00110.00           O  
ATOM   4839  H   SER A 329       1.268  41.348  40.160  1.00110.00           H  
ATOM   4840  HA  SER A 329       0.980  44.314  40.330  1.00110.00           H  
ATOM   4841  HB2 SER A 329       2.445  43.669  42.191  1.00110.00           H  
ATOM   4842  HB3 SER A 329       3.566  42.951  41.056  1.00110.00           H  
ATOM   4843  HG  SER A 329       4.075  45.108  41.571  1.00110.00           H  
ATOM   4844  N   PRO A 330       1.476  44.139  37.874  1.00 30.00           N  
ATOM   4845  CA  PRO A 330       1.788  44.216  36.447  1.00 30.00           C  
ATOM   4846  C   PRO A 330       1.581  45.644  35.899  1.00 30.00           C  
ATOM   4847  O   PRO A 330       2.340  46.033  35.011  1.00 30.00           O  
ATOM   4848  CB  PRO A 330       0.951  43.259  35.603  1.00 30.00           C  
ATOM   4849  CG  PRO A 330      -0.367  43.532  36.390  1.00110.00           C  
ATOM   4850  CD  PRO A 330       0.031  44.143  37.826  1.00110.00           C  
ATOM   4851  HA  PRO A 330       2.844  43.979  36.299  1.00110.00           H  
ATOM   4852  HB2 PRO A 330       0.896  43.502  34.540  1.00110.00           H  
ATOM   4853  HB3 PRO A 330       1.290  42.230  35.727  1.00110.00           H  
ATOM   4854  HG2 PRO A 330      -0.999  44.240  35.849  1.00110.00           H  
ATOM   4855  HG3 PRO A 330      -0.928  42.605  36.389  1.00110.00           H  
ATOM   4856  HD2 PRO A 330      -0.434  45.122  37.934  1.00110.00           H  
ATOM   4857  HD3 PRO A 330      -0.366  43.928  38.803  1.00110.00           H  
ATOM   4858  N   MET A 331       0.588  46.393  36.416  1.00 30.00           N  
ATOM   4859  CA  MET A 331       0.223  47.722  35.912  1.00 30.00           C  
ATOM   4860  C   MET A 331       0.679  48.868  36.833  1.00 30.00           C  
ATOM   4861  O   MET A 331       0.903  49.969  36.329  1.00 30.00           O  
ATOM   4862  CB  MET A 331      -1.280  47.757  35.652  1.00 30.00           C  
ATOM   4863  CG  MET A 331      -1.780  48.989  34.878  1.00110.00           C  
ATOM   4864  SD  MET A 331      -3.556  48.930  34.517  1.00110.00           S  
ATOM   4865  CE  MET A 331      -3.765  50.560  33.747  1.00110.00           C  
ATOM   4866  H   MET A 331       0.002  45.971  37.115  1.00110.00           H  
ATOM   4867  HA  MET A 331       0.715  47.891  34.952  1.00110.00           H  
ATOM   4868  HB2 MET A 331      -1.557  46.872  35.078  1.00110.00           H  
ATOM   4869  HB3 MET A 331      -1.821  47.683  36.596  1.00110.00           H  
ATOM   4870  HG2 MET A 331      -1.589  49.899  35.447  1.00110.00           H  
ATOM   4871  HG3 MET A 331      -1.237  49.086  33.937  1.00110.00           H  
ATOM   4872  HE1 MET A 331      -4.804  50.708  33.452  1.00110.00           H  
ATOM   4873  HE2 MET A 331      -3.492  51.352  34.445  1.00110.00           H  
ATOM   4874  HE3 MET A 331      -3.140  50.649  32.859  1.00110.00           H  
ATOM   4875  N   TYR A 332       0.798  48.610  38.149  1.00 30.00           N  
ATOM   4876  CA  TYR A 332       1.145  49.620  39.152  1.00 30.00           C  
ATOM   4877  C   TYR A 332       2.569  50.179  38.970  1.00 30.00           C  
ATOM   4878  O   TYR A 332       3.480  49.438  38.598  1.00 30.00           O  
ATOM   4879  CB  TYR A 332       0.926  49.038  40.567  1.00 30.00           C  
ATOM   4880  CG  TYR A 332       1.183  50.017  41.702  1.00 30.00           C  
ATOM   4881  CD1 TYR A 332       0.218  50.998  42.013  1.00 30.00           C  
ATOM   4882  CD2 TYR A 332       2.399  49.983  42.418  1.00 30.00           C  
ATOM   4883  CE1 TYR A 332       0.473  51.947  43.022  1.00 30.00           C  
ATOM   4884  CE2 TYR A 332       2.656  50.937  43.423  1.00 30.00           C  
ATOM   4885  CZ  TYR A 332       1.693  51.921  43.724  1.00 30.00           C  
ATOM   4886  OH  TYR A 332       1.935  52.855  44.689  1.00 30.00           O  
ATOM   4887  H   TYR A 332       0.696  47.657  38.455  1.00110.00           H  
ATOM   4888  HA  TYR A 332       0.445  50.448  39.019  1.00110.00           H  
ATOM   4889  HB2 TYR A 332      -0.099  48.677  40.661  1.00110.00           H  
ATOM   4890  HB3 TYR A 332       1.565  48.164  40.707  1.00110.00           H  
ATOM   4891  HD1 TYR A 332      -0.717  51.037  41.472  1.00110.00           H  
ATOM   4892  HD2 TYR A 332       3.153  49.244  42.184  1.00110.00           H  
ATOM   4893  HE1 TYR A 332      -0.266  52.702  43.250  1.00110.00           H  
ATOM   4894  HE2 TYR A 332       3.598  50.906  43.951  1.00110.00           H  
ATOM   4895  HH  TYR A 332       2.804  52.783  45.062  1.00110.00           H  
ATOM   4896  N   VAL A 333       2.722  51.478  39.267  1.00 30.00           N  
ATOM   4897  CA  VAL A 333       3.991  52.193  39.237  1.00 30.00           C  
ATOM   4898  C   VAL A 333       4.017  53.257  40.344  1.00 30.00           C  
ATOM   4899  O   VAL A 333       2.979  53.839  40.664  1.00 30.00           O  
ATOM   4900  CB  VAL A 333       4.232  52.761  37.841  1.00 30.00           C  
ATOM   4901  CG1 VAL A 333       3.135  53.728  37.346  1.00110.00           C  
ATOM   4902  CG2 VAL A 333       5.628  53.389  37.662  1.00110.00           C  
ATOM   4903  H   VAL A 333       1.949  52.001  39.654  1.00110.00           H  
ATOM   4904  HA  VAL A 333       4.787  51.479  39.465  1.00110.00           H  
ATOM   4905  HB  VAL A 333       4.212  51.908  37.160  1.00110.00           H  
ATOM   4906 HG11 VAL A 333       3.325  54.040  36.318  1.00110.00           H  
ATOM   4907 HG12 VAL A 333       2.150  53.262  37.359  1.00110.00           H  
ATOM   4908 HG13 VAL A 333       3.084  54.631  37.956  1.00110.00           H  
ATOM   4909 HG21 VAL A 333       5.815  53.633  36.616  1.00110.00           H  
ATOM   4910 HG22 VAL A 333       5.738  54.311  38.233  1.00110.00           H  
ATOM   4911 HG23 VAL A 333       6.415  52.703  37.979  1.00110.00           H  
ATOM   4912  N   ASP A 334       5.221  53.495  40.884  1.00 30.00           N  
ATOM   4913  CA  ASP A 334       5.502  54.459  41.942  1.00 30.00           C  
ATOM   4914  C   ASP A 334       6.969  54.910  41.751  1.00 30.00           C  
ATOM   4915  O   ASP A 334       7.819  54.043  41.530  1.00 30.00           O  
ATOM   4916  CB  ASP A 334       5.278  53.802  43.328  1.00 30.00           C  
ATOM   4917  CG  ASP A 334       6.171  52.616  43.715  1.00 30.00           C  
ATOM   4918  OD1 ASP A 334       6.018  51.542  43.095  1.00 30.00           O  
ATOM   4919  OD2 ASP A 334       6.958  52.779  44.671  1.00 30.00           O1-
ATOM   4920  OXT ASP A 334       7.206  56.133  41.822  1.00110.00           O1-
ATOM   4921  H   ASP A 334       6.022  52.971  40.560  1.00110.00           H  
ATOM   4922  HA  ASP A 334       4.849  55.328  41.834  1.00110.00           H  
ATOM   4923  HB2 ASP A 334       5.389  54.570  44.095  1.00110.00           H  
ATOM   4924  HB3 ASP A 334       4.242  53.475  43.398  1.00110.00           H  
TER   
HETATM 4925  C1  584 Z 503      -3.444  14.434  29.969  1.00 30.00           C  
HETATM 4926  N1  584 Z 503      -3.271  15.512  30.770  1.00 30.00           N  
HETATM 4927  O1  584 Z 503      -7.506  18.652  27.957  1.00 30.00           O  
HETATM 4928  C2  584 Z 503      -4.979  15.510  28.598  1.00 30.00           C  
HETATM 4929  N2  584 Z 503      -4.274  14.389  28.898  1.00 30.00           N  
HETATM 4930  O2  584 Z 503      -3.208   8.401  27.689  1.00 30.00           O  
HETATM 4931  C3  584 Z 503      -4.875  16.683  29.369  1.00 30.00           C  
HETATM 4932  N3  584 Z 503      -2.685  13.296  30.268  1.00 30.00           N  
HETATM 4933  C4  584 Z 503      -3.991  16.621  30.461  1.00 30.00           C  
HETATM 4934  N4  584 Z 503      -5.906  15.497  27.558  1.00 30.00           N  
HETATM 4935  C5  584 Z 503      -6.201  14.329  26.717  1.00 30.00           C  
HETATM 4936  N5  584 Z 503      -5.637  17.829  29.033  1.00 30.00           N  
HETATM 4937  C6  584 Z 503      -7.652  13.851  26.952  1.00 30.00           C  
HETATM 4938  C7  584 Z 503      -7.850  12.323  26.865  1.00 30.00           C
[truncated: 4,151 more chars]
